# Supplementary material for: The integrative knowledge base for miRNA-mRNA expression in colorectal cancer
Source: Sci Rep. 2019 Dec 2;9:18065. doi: 10.1038/s41598-019-54358-w (PMC6889159; doi:10.1038/s41598-019-54358-w)
Supplement: Supplementary file 2 — Supplementary Table 1 [file 41598_2019_54358_MOESM2_ESM.xlsx]

## Sheet: supl_table1
The integrative knowledge base for miRNA-mRNA expression in colorectal cancer
Daša Jevšinek Skok, Nina Hauptman, Emanuela Boštjančič and Nina Zidar
miRNA (hsa-)	gene	samples	miRNA logFC	mRNA logFC	correlation coefficient	strength
miR-204-5p	TRPM3	156	-2.3	0.42	0.83	Very strong
miR-10a-5p	HOXB3	293	2.68	0.5	0.79	Strong
miR-10a-3p	HOXB3	293	1.81	0.5	0.74	Strong
miR-490-3p	LONRF2	193	-4.32	-5.15	0.73	Strong
miR-488-5p	CSDE1	11	-0.18	-0.42	-0.7	Strong
miR-187-5p	EIF2S3	22	-0.4	0.89	0.69	Strong
miR-106b-5p	KCNMB1	293	4.42	-4.12	-0.67	Strong
miR-218-5p	SLIT2	290	2.8	-3.25	0.67	Strong
miR-615-3p	HOXC4	195	-3.42	-0.9	0.67	Strong
miR-1-3p	MYOCD	293	3.19	-4.13	0.66	Strong
miR-490-3p	SCRG1	155	-4.32	-4.64	0.66	Strong
miR-141-3p	ZEB1	293	4.16	-2.03	-0.65	Strong
miR-194-3p	HSPB8	293	-4.16	-4.43	-0.65	Strong
miR-192-5p	DNAJB5	293	1.94	-2.81	-0.64	Strong
miR-218-5p	SFRP2	293	2.8	-2.97	0.64	Strong
miR-1-3p	PRIMA1	269	3.19	-6.08	0.63	Strong
miR-106b-5p	KANK2	293	4.42	-2.06	-0.63	Strong
miR-106b-5p	CLIP4	293	4.42	-2.7	-0.63	Strong
miR-106b-5p	FAM129A	293	4.42	-3.67	-0.63	Strong
miR-1238-3p	NLGN1	13	-0.25	-4.28	-0.63	Strong
miR-130b-3p	ZEB1	293	1.49	-2.03	-0.63	Strong
miR-17-5p	TNFSF12	293	3	-1.52	-0.63	Strong
miR-1909-5p	CPZ	23	-0.27	0.1	-0.63	Strong
miR-192-5p	CFL2	293	1.94	-2.95	-0.63	Strong
miR-19b-3p	PALLD	293	5.5	-1.78	-0.63	Strong
miR-106b-5p	CYBRD1	293	4.42	-2.4	-0.62	Strong
miR-106b-5p	GPM6A	232	4.42	-6.18	-0.62	Strong
miR-106b-5p	NEFH	292	4.42	-2.08	-0.62	Strong
miR-106b-5p	BHMT2	291	4.42	-3.11	-0.62	Strong
miR-202-3p	MAGEA6	13	-0.44	6.16	-0.62	Strong
miR-429	ZEB1	293	4.71	-2.03	-0.62	Strong
miR-106b-5p	PPP1R12B	293	4.42	-3.03	-0.61	Strong
miR-106b-5p	PTGIS	293	4.42	-2.68	-0.61	Strong
miR-106b-5p	FBXL7	293	4.42	-1.61	-0.61	Strong
miR-200b-3p	FERMT2	293	0.93	-2.19	-0.61	Strong
miR-429	ZFPM2	293	4.71	-1.93	-0.61	Strong
miR-93-5p	KCNMB1	293	-0.3	-4.12	-0.61	Strong
let-7c-5p	RAB34	293	-3.06	-1.18	0.6	Strong
miR-106b-5p	FRMD6	293	4.42	-1.04	-0.6	Strong
miR-106b-5p	RUNX1T1	291	4.42	-2.44	-0.6	Strong
miR-106b-5p	ELK3	293	4.42	-0.06	-0.6	Strong
miR-106b-5p	PKD2	293	4.42	-0.68	-0.6	Strong
miR-143-3p	SCN2B	254	3.13	-4.31	0.6	Strong
miR-187-5p	PAFAH1B2	22	-0.4	-0.17	-0.6	Strong
miR-192-5p	MEIS2	293	1.94	-2.55	-0.6	Strong
miR-196b-5p	HOXA10	293	1.19	0.12	0.6	Strong
miR-200c-3p	GLI3	293	-1.83	-2.44	-0.6	Strong
miR-202-3p	MAGEA3	11	-0.44	8.31	-0.6	Strong
miR-211-5p	C17orf64	12	-0.34	2.12	0.6	Strong
let-7c-5p	COL8A1	293	-3.06	0.89	0.59	Moderate
miR-1238-3p	ARHGEF37	21	-0.25	-1.78	-0.59	Moderate
miR-130b-3p	FAM129A	293	1.49	-3.67	-0.59	Moderate
miR-130b-5p	TNS1	293	-2.61	-3.21	-0.59	Moderate
miR-149-3p	ARL5C	12	-1.08	1.06	0.59	Moderate
miR-187-5p	ALDH1A3	22	-0.4	0.18	-0.59	Moderate
miR-200c-3p	FLNA	293	-1.83	-2.65	-0.59	Moderate
miR-200c-3p	MYLK	293	-1.83	-3.86	-0.59	Moderate
miR-202-3p	MAGEA12	11	-0.44	6.51	-0.59	Moderate
miR-211-5p	CACNA1C	29	-0.34	-1.64	-0.59	Moderate
miR-211-5p	ZYG11B	29	-0.34	-0.73	-0.59	Moderate
miR-218-5p	VEGFC	293	2.8	-0.49	0.59	Moderate
miR-942-5p	FRMPD4	136	-0.6	-4.36	-0.59	Moderate
miR-106b-5p	TCF4	293	4.42	-0.91	-0.58	Moderate
miR-106b-5p	MCC	293	4.42	-1.01	-0.58	Moderate
miR-122-5p	TCF23	13	-0.32	1.75	-0.58	Moderate
miR-130b-3p	MYH11	293	1.49	-5.87	-0.58	Moderate
miR-141-3p	ZFPM2	293	4.16	-1.93	-0.58	Moderate
miR-150-5p	CD96	292	-4.75	-2.02	0.58	Moderate
miR-15b-3p	MXRA7	293	2.57	-1.28	-0.58	Moderate
miR-16-5p	DIXDC1	293	3.22	-1.81	-0.58	Moderate
miR-1909-5p	IGFBP3	23	-0.27	0.65	-0.58	Moderate
miR-192-3p	CSRP1	293	-0.02	-2.41	-0.58	Moderate
miR-192-5p	MSRB3	293	1.94	-2.91	-0.58	Moderate
miR-200b-5p	SOX17	293	-1.84	-1.55	-0.58	Moderate
miR-203a-3p	KIAA0408	108	3.39	-4.74	-0.58	Moderate
miR-218-5p	CCDC80	293	2.8	-2.41	0.58	Moderate
miR-429	TIMP2	293	4.71	-0.9	-0.58	Moderate
miR-429	ZFHX4	293	4.71	-2.2	-0.58	Moderate
miR-942-5p	TNS1	293	-0.6	-3.21	-0.58	Moderate
miR-942-5p	PRKD1	293	-0.6	-0.88	-0.58	Moderate
miR-106b-5p	CLIC4	293	4.42	-0.84	-0.57	Moderate
miR-1238-3p	MYOCD	21	-0.25	-4.13	-0.57	Moderate
miR-124-3p	S100G	11	-0.61	5.49	0.57	Moderate
miR-128-3p	CASQ2	266	0.31	-6.3	-0.57	Moderate
miR-130b-3p	MCC	293	1.49	-1.01	-0.57	Moderate
miR-130b-5p	PLP1	249	-2.61	-7.16	-0.57	Moderate
miR-143-3p	NOS1	186	3.13	-4.22	0.57	Moderate
miR-16-2-3p	AMOTL1	292	1.62	-2.34	-0.57	Moderate
miR-17-5p	KCNMA1	293	3	-4.27	-0.57	Moderate
miR-1909-5p	PLAG1	23	-0.27	0.13	-0.57	Moderate
miR-192-5p	CLIP4	293	1.94	-2.7	-0.57	Moderate
miR-19b-3p	TMEM45A	293	5.5	-0.21	-0.57	Moderate
miR-200a-3p	ZEB1	293	2.83	-2.03	-0.57	Moderate
miR-200b-3p	ZEB1	293	0.93	-2.03	-0.57	Moderate
miR-200b-3p	ZFPM2	293	0.93	-1.93	-0.57	Moderate
miR-200c-3p	CFL2	293	-1.83	-2.95	-0.57	Moderate
miR-200c-3p	ZEB1	293	-1.83	-2.03	-0.57	Moderate
miR-211-5p	CHRDL1	28	-0.34	-4.66	-0.57	Moderate
miR-25-3p	HAND2	286	0.8	-5.08	-0.57	Moderate
miR-552-3p	PLAGL2	293	3.43	1.03	0.57	Moderate
miR-106b-5p	QKI	293	4.42	-1.12	-0.56	Moderate
miR-106b-5p	CRISPLD2	293	4.42	-1.1	-0.56	Moderate
miR-106b-5p	CFL2	293	4.42	-2.95	-0.56	Moderate
miR-106b-5p	NR3C1	293	4.42	-2.14	-0.56	Moderate
miR-1234-3p	ATCAY	59	-0.95	-3.94	-0.56	Moderate
miR-1238-3p	TARDBP	21	-0.25	0.31	0.56	Moderate
miR-1276	HIST1H1T	27	-2.17	3.93	-0.56	Moderate
miR-130b-3p	TCF4	293	1.49	-0.91	-0.56	Moderate
miR-130b-3p	NR3C1	293	1.49	-2.14	-0.56	Moderate
miR-141-3p	CYP1B1	293	4.16	-1.74	-0.56	Moderate
miR-143-3p	IGFBP5	293	3.13	-0.84	0.56	Moderate
miR-150-5p	TLR10	282	-4.75	-3.42	0.56	Moderate
miR-17-5p	FAM129A	293	3	-3.67	-0.56	Moderate
miR-1908-5p	PDZD4	28	-0.38	-4.07	-0.56	Moderate
miR-1909-5p	RAB8B	23	-0.27	-0.58	-0.56	Moderate
miR-1909-5p	QKI	23	-0.27	-1.12	-0.56	Moderate
miR-192-3p	PLA2G5	290	-0.02	-3.28	-0.56	Moderate
miR-192-3p	MRAS	293	-0.02	-0.89	-0.56	Moderate
miR-192-5p	SYNM	293	1.94	-5.71	-0.56	Moderate
miR-196b-5p	HOXA9	293	1.19	0.46	0.56	Moderate
miR-19b-3p	CFL2	293	5.5	-2.95	-0.56	Moderate
miR-200b-3p	ZFHX4	293	0.93	-2.2	-0.56	Moderate
miR-200c-3p	TIMP2	293	-1.83	-0.9	-0.56	Moderate
miR-211-5p	DNAJB5	29	-0.34	-2.81	-0.56	Moderate
miR-33a-5p	PALLD	293	2.29	-1.78	-0.56	Moderate
miR-375	NPPB	30	-3.91	6.34	0.56	Moderate
miR-93-5p	LIX1L	293	-0.3	-1.08	-0.56	Moderate
miR-93-5p	PTGIS	293	-0.3	-2.68	-0.56	Moderate
miR-106b-5p	PRRX1	293	4.42	0.81	-0.55	Moderate
miR-125b-5p	GLI1	293	-3.56	-0.48	0.55	Moderate
miR-128-3p	HSPB8	293	0.31	-4.43	-0.55	Moderate
miR-130b-3p	C16orf45	293	1.49	-1.83	-0.55	Moderate
miR-130b-3p	GAS1	293	1.49	-2.19	-0.55	Moderate
miR-130b-3p	RAB34	293	1.49	-1.18	-0.55	Moderate
miR-130b-3p	IGF1	291	1.49	-2.6	-0.55	Moderate
miR-148a-5p	TNS1	293	0.81	-3.21	-0.55	Moderate
miR-15b-3p	RECK	293	2.57	-1.64	-0.55	Moderate
miR-16-5p	FLNA	293	3.22	-2.65	-0.55	Moderate
miR-17-5p	KCNB1	209	3	-4.62	-0.55	Moderate
miR-17-5p	KCNMB1	293	3	-4.12	-0.55	Moderate
miR-17-5p	CLIP4	293	3	-2.7	-0.55	Moderate
miR-185-5p	PABPC1L2B	39	2.51	-1.49	-0.55	Moderate
miR-18a-5p	MYLK	292	2.54	-3.86	-0.55	Moderate
miR-1908-5p	RAB11B	28	-0.38	-0.43	-0.55	Moderate
miR-1908-5p	CLCN7	28	-0.38	0.51	-0.55	Moderate
miR-192-5p	CNTNAP3	284	1.94	-3.6	-0.55	Moderate
miR-192-5p	CAV1	293	1.94	-2.45	-0.55	Moderate
miR-194-5p	CAV1	293	1.49	-2.45	-0.55	Moderate
miR-200a-5p	SOX17	293	0.15	-1.55	-0.55	Moderate
miR-200b-5p	WWTR1	293	-1.84	-1.64	-0.55	Moderate
miR-20a-5p	KCNMB1	293	4.54	-4.12	-0.55	Moderate
miR-26b-5p	TP53TG5	29	2.71	1.44	0.55	Moderate
miR-589-5p	MYLK	293	-3	-3.86	-0.55	Moderate
miR-942-5p	ELAVL3	168	-0.6	-3.5	-0.55	Moderate
miR-99a-5p	NOX4	293	-0.75	2.66	0.55	Moderate
let-7c-5p	COLEC12	293	-3.06	-2.57	0.54	Moderate
let-7c-5p	QKI	293	-3.06	-1.12	0.54	Moderate
miR-1-3p	CSRP1	293	3.19	-2.41	0.54	Moderate
miR-106b-5p	CAV1	293	4.42	-2.45	-0.54	Moderate
miR-106b-5p	MAP3K3	293	4.42	-0.63	-0.54	Moderate
miR-106b-5p	PIP4K2A	293	4.42	-0.4	-0.54	Moderate
miR-106b-5p	TMEM100	287	4.42	-4.5	-0.54	Moderate
miR-1224-3p	PRDM4	34	-0.34	0.11	0.54	Moderate
miR-1238-3p	ID4	21	-0.25	-0.66	-0.54	Moderate
miR-130b-3p	CLIC4	293	1.49	-0.84	-0.54	Moderate
miR-130b-3p	HEG1	293	1.49	-0.69	-0.54	Moderate
miR-130b-3p	IGFBP5	293	1.49	-0.84	-0.54	Moderate
miR-130b-5p	FGF1	293	-2.61	-1.26	-0.54	Moderate
miR-130b-5p	PTPRM	293	-2.61	-1.09	-0.54	Moderate
miR-130b-5p	GRIN2A	232	-2.61	-3.54	-0.54	Moderate
miR-141-3p	ZEB2	293	4.16	-1.77	-0.54	Moderate
miR-141-3p	QKI	293	4.16	-1.12	-0.54	Moderate
miR-141-5p	MYOCD	293	4.29	-4.13	-0.54	Moderate
miR-148a-3p	GAS1	293	2.9	-2.19	-0.54	Moderate
miR-16-2-3p	PABPC4L	289	1.62	-0.82	-0.54	Moderate
miR-192-5p	PDE2A	293	1.94	-3.33	-0.54	Moderate
miR-194-3p	SLC7A14	182	-4.16	-4.32	-0.54	Moderate
miR-200c-3p	ZFHX4	293	-1.83	-2.2	-0.54	Moderate
miR-200c-5p	KCNE4	293	0.64	0.01	-0.54	Moderate
miR-202-3p	ZNF556	13	-0.44	2.82	-0.54	Moderate
miR-20a-5p	KCNB1	209	4.54	-4.62	-0.54	Moderate
miR-211-5p	NPTX1	28	-0.34	-6.62	-0.54	Moderate
miR-211-5p	ITPR1	29	-0.34	-1.75	-0.54	Moderate
miR-218-5p	SEMA3G	293	2.8	-2.12	0.54	Moderate
miR-335-5p	MAFB	293	3.94	-1.05	-0.54	Moderate
miR-33b-5p	ZEB1	288	0.74	-2.03	-0.54	Moderate
miR-363-5p	MAFG	21	-0.25	0.32	-0.54	Moderate
miR-429	ZEB2	293	4.71	-1.77	-0.54	Moderate
miR-429	QKI	293	4.71	-1.12	-0.54	Moderate
miR-577	HSPB2	293	3.6	-2	-0.54	Moderate
miR-615-5p	NFIX	35	-0.38	-0.17	-0.54	Moderate
miR-92a-3p	IPO5	293	-2.14	0.9	0.54	Moderate
miR-92a-3p	KANK2	293	-2.14	-2.06	-0.54	Moderate
miR-93-5p	KCNB1	209	-0.3	-4.62	-0.54	Moderate
miR-93-5p	EZH2	293	-0.3	1.16	0.54	Moderate
miR-96-5p	ZEB1	293	2.65	-2.03	-0.54	Moderate
let-7c-5p	FZD8	293	-3.06	-0.82	0.53	Moderate
let-7c-5p	RARB	293	-3.06	-0.7	0.53	Moderate
miR-1-3p	HAND2	286	3.19	-5.08	0.53	Moderate
miR-1-3p	KANK2	293	3.19	-2.06	0.53	Moderate
miR-1-3p	ACTC1	281	3.19	-2.09	0.53	Moderate
miR-106b-5p	ITGB1	293	4.42	-0.18	-0.53	Moderate
miR-1224-3p	SLC7A5	34	-0.34	2.77	0.53	Moderate
miR-1238-3p	PLCXD3	15	-0.25	-4.04	-0.53	Moderate
miR-1238-3p	NFYA	21	-0.25	0.41	0.53	Moderate
miR-1248	NOTCH2	172	-1.21	-0.41	-0.53	Moderate
miR-129-1-3p	DNAJB5	32	-0.42	-2.81	-0.53	Moderate
miR-130b-3p	TMTC1	293	1.49	-2.27	-0.53	Moderate
miR-130b-3p	MMP2	293	1.49	-0.21	-0.53	Moderate
miR-130b-3p	RASSF8	293	1.49	-1.67	-0.53	Moderate
miR-130b-3p	OMD	263	1.49	-3.85	-0.53	Moderate
miR-130b-3p	ITGB1	293	1.49	-0.18	-0.53	Moderate
miR-130b-3p	QKI	293	1.49	-1.12	-0.53	Moderate
miR-130b-5p	CYYR1	293	-2.61	-1.08	-0.53	Moderate
miR-145-3p	CADM3	278	0.16	-6.02	0.53	Moderate
miR-16-5p	PHLDB2	293	3.22	-1.65	-0.53	Moderate
miR-16-5p	BNC2	293	3.22	-2.31	-0.53	Moderate
miR-17-3p	SEMA3E	225	2.07	-4.91	-0.53	Moderate
miR-17-5p	ZBTB4	293	3	-0.76	-0.53	Moderate
miR-192-3p	SLC7A14	182	-0.02	-4.32	-0.53	Moderate
miR-192-5p	VGLL3	293	1.94	-1.62	-0.53	Moderate
miR-192-5p	PDLIM3	293	1.94	-2.82	-0.53	Moderate
miR-200a-3p	ZFPM2	293	2.83	-1.93	-0.53	Moderate
miR-200c-3p	FBLN5	293	-1.83	-1.63	-0.53	Moderate
miR-200c-3p	ZFPM2	293	-1.83	-1.93	-0.53	Moderate
miR-203a-3p	SYNM	293	3.39	-5.71	-0.53	Moderate
miR-30a-5p	LIFR	293	0.26	-3.9	0.53	Moderate
miR-335-5p	TECTB	15	3.94	3.91	-0.53	Moderate
miR-335-5p	TNC	293	3.94	-1.18	-0.53	Moderate
miR-33a-5p	TNS1	293	2.29	-3.21	-0.53	Moderate
miR-490-5p	MYLK	112	-2.21	-3.86	0.53	Moderate
miR-7-1-3p	SDC2	293	3.1	-0.98	-0.53	Moderate
miR-92a-3p	FAM129A	293	-2.14	-3.67	-0.53	Moderate
miR-92a-3p	ATP2B4	293	-2.14	-2.32	-0.53	Moderate
miR-93-3p	SCN7A	245	-1.06	-6.6	-0.53	Moderate
miR-93-5p	FAM129A	293	-0.3	-3.67	-0.53	Moderate
miR-93-5p	PBXIP1	293	-0.3	-1.05	-0.53	Moderate
miR-93-5p	PPP1R12B	293	-0.3	-3.03	-0.53	Moderate
miR-93-5p	CLIP4	293	-0.3	-2.7	-0.53	Moderate
miR-93-5p	CYBRD1	293	-0.3	-2.4	-0.53	Moderate
miR-942-5p	BNC2	293	-0.6	-2.31	-0.53	Moderate
miR-942-5p	FAM43B	255	-0.6	-1.95	-0.53	Moderate
let-7c-5p	CRX	19	-3.06	4.06	0.52	Moderate
miR-106a-5p	TIMP2	293	0.97	-0.9	-0.52	Moderate
miR-106b-5p	TLR7	293	4.42	-2.52	-0.52	Moderate
miR-106b-5p	MMP2	293	4.42	-0.21	-0.52	Moderate
miR-1224-3p	UNC13A	34	-0.34	-0.65	0.52	Moderate
miR-1225-3p	PLA2G4D	21	-0.21	0.34	0.52	Moderate
miR-1238-3p	MAT2A	21	-0.25	0.04	0.52	Moderate
miR-128-3p	PDZRN4	273	0.31	-5.49	-0.52	Moderate
miR-129-1-3p	THBS2	32	-0.42	1.47	-0.52	Moderate
miR-130b-3p	KCNB1	209	1.49	-4.62	-0.52	Moderate
miR-130b-5p	FRMD6	293	-2.61	-1.04	-0.52	Moderate
miR-141-3p	RASSF2	293	4.16	-1.61	-0.52	Moderate
miR-141-5p	DOK6	292	4.29	-1.15	-0.52	Moderate
miR-141-5p	FRMD6	293	4.29	-1.04	-0.52	Moderate
miR-148a-3p	ITGA5	293	2.9	-1.11	-0.52	Moderate
miR-15a-5p	MN1	293	3.03	-0.98	-0.52	Moderate
miR-16-5p	PRICKLE2	293	3.22	-2.15	-0.52	Moderate
miR-17-3p	JPH2	293	2.07	-3.97	-0.52	Moderate
miR-17-5p	PDLIM7	293	3	-1.32	-0.52	Moderate
miR-17-5p	HSPB2	293	3	-2	-0.52	Moderate
miR-17-5p	CRISPLD2	293	3	-1.1	-0.52	Moderate
miR-185-5p	FRMPD4	136	2.51	-4.36	-0.52	Moderate
miR-1908-5p	SYNGR1	28	-0.38	-2.88	-0.52	Moderate
miR-191-5p	RGS2	293	-1.33	-2.37	-0.52	Moderate
miR-192-3p	SNAP25	280	-0.02	-4.1	-0.52	Moderate
miR-192-5p	PCDH7	293	1.94	-2.04	-0.52	Moderate
miR-192-5p	C8orf46	226	1.94	-3.06	-0.52	Moderate
miR-194-3p	SNAP25	280	-4.16	-4.1	-0.52	Moderate
miR-196a-5p	HOXB7	293	2.14	-0.26	0.52	Moderate
miR-19b-3p	NPTN	293	5.5	-0.82	-0.52	Moderate
miR-19b-3p	FRMD6	293	5.5	-1.04	-0.52	Moderate
miR-19b-3p	CCDC80	293	5.5	-2.41	-0.52	Moderate
miR-19b-3p	JAZF1	293	5.5	-1.88	-0.52	Moderate
miR-200a-3p	ANGPTL7	174	2.83	-5.53	-0.52	Moderate
miR-20a-5p	RFC3	293	4.54	1.7	0.52	Moderate
miR-20a-5p	FAM129A	293	4.54	-3.67	-0.52	Moderate
miR-211-5p	PHKG1	28	-0.34	-2.54	-0.52	Moderate
miR-25-3p	CPEB1	232	0.8	-4.22	-0.52	Moderate
miR-335-5p	NRP1	293	3.94	-0.66	-0.52	Moderate
miR-335-5p	MFGE8	293	3.94	0.04	-0.52	Moderate
miR-378a-5p	KCNMB1	293	-4.29	-4.12	-0.52	Moderate
miR-577	CLIP4	293	3.6	-2.7	-0.52	Moderate
miR-92a-3p	KLF2	293	-2.14	-1.43	-0.52	Moderate
miR-93-5p	LATS2	293	-0.3	-0.33	-0.52	Moderate
miR-935	CACNG8	112	-2.42	4.79	0.52	Moderate
miR-96-5p	ABCA6	286	2.65	-4.01	-0.52	Moderate
miR-96-5p	MAP3K3	293	2.65	-0.63	-0.52	Moderate
let-7c-5p	FIGN	282	-3.06	-2.28	0.51	Moderate
miR-1-3p	FILIP1	293	3.19	-3.04	0.51	Moderate
miR-100-5p	WTIP	293	0.21	-0.36	0.51	Moderate
miR-106b-5p	STAC2	254	4.42	-2.32	-0.51	Moderate
miR-106b-5p	DNAJB4	293	4.42	-1.2	-0.51	Moderate
miR-106b-5p	ZNF532	293	4.42	-0.34	-0.51	Moderate
miR-106b-5p	PEA15	293	4.42	0.1	-0.51	Moderate
miR-106b-5p	FNBP1	293	4.42	-2.03	-0.51	Moderate
miR-106b-5p	ZBTB4	293	4.42	-0.76	-0.51	Moderate
miR-106b-5p	PLEKHO2	293	4.42	-0.66	-0.51	Moderate
miR-1224-3p	TRPM3	19	-0.34	0.42	0.51	Moderate
miR-1238-3p	TXLNB	21	-0.25	-2.07	-0.51	Moderate
miR-1248	TNS1	172	-1.21	-3.21	-0.51	Moderate
miR-128-3p	POPDC2	293	0.31	-4.1	-0.51	Moderate
miR-129-1-3p	DDR2	32	-0.42	-2.75	-0.51	Moderate
miR-1307-3p	PDLIM3	293	-3.21	-2.82	-0.51	Moderate
miR-130b-5p	IGF1	291	-2.61	-2.6	-0.51	Moderate
miR-130b-5p	MYOCD	293	-2.61	-4.13	-0.51	Moderate
miR-141-3p	ANGPTL7	174	4.16	-5.53	-0.51	Moderate
miR-141-5p	MARCH2	293	4.29	-1.32	-0.51	Moderate
miR-143-3p	NPR1	293	3.13	-2.34	0.51	Moderate
miR-146a-5p	MYLK	293	1.29	-3.86	-0.51	Moderate
miR-148a-5p	BOC	293	0.81	-2.04	-0.51	Moderate
miR-148b-3p	RGMA	293	0.66	-3.22	-0.51	Moderate
miR-148b-3p	MARCH2	293	0.66	-1.32	-0.51	Moderate
miR-150-5p	SPIB	291	-4.75	-5.92	0.51	Moderate
miR-150-5p	RHOH	293	-4.75	-1.84	0.51	Moderate
miR-15a-5p	CALD1	293	3.03	-2.17	-0.51	Moderate
miR-15a-5p	TPM2	293	3.03	-3.06	-0.51	Moderate
miR-16-2-3p	IGFBP5	292	1.62	-0.84	-0.51	Moderate
miR-16-5p	CCDC80	293	3.22	-2.41	-0.51	Moderate
miR-16-5p	AMOTL1	293	3.22	-2.34	-0.51	Moderate
miR-16-5p	LONRF2	261	3.22	-5.15	-0.51	Moderate
miR-17-5p	PPP1R12B	293	3	-3.03	-0.51	Moderate
miR-17-5p	FYCO1	293	3	-0.97	-0.51	Moderate
miR-17-5p	PTGIS	293	3	-2.68	-0.51	Moderate
miR-17-5p	CYBRD1	293	3	-2.4	-0.51	Moderate
miR-17-5p	ARHGAP1	293	3	-0.05	-0.51	Moderate
miR-17-5p	GPM6A	232	3	-6.18	-0.51	Moderate
miR-1909-5p	SEC31A	23	-0.27	-0.25	-0.51	Moderate
miR-192-3p	SYNGR1	293	-0.02	-2.88	-0.51	Moderate
miR-192-5p	FZD4	293	1.94	-0.99	-0.51	Moderate
miR-192-5p	SYNGR1	293	1.94	-2.88	-0.51	Moderate
miR-192-5p	MSN	293	1.94	-0.62	-0.51	Moderate
miR-196a-5p	HOXB8	293	2.14	2.04	0.51	Moderate
miR-19b-3p	CLIC4	293	5.5	-0.84	-0.51	Moderate
miR-19b-3p	RAB34	293	5.5	-1.18	-0.51	Moderate
miR-19b-3p	RAB8B	293	5.5	-0.58	-0.51	Moderate
miR-200a-3p	CYP1B1	293	2.83	-1.74	-0.51	Moderate
miR-200b-3p	RAB23	293	0.93	-1.06	-0.51	Moderate
miR-200c-3p	JAZF1	293	-1.83	-1.88	-0.51	Moderate
miR-200c-3p	PTPRZ1	238	-1.83	-4.68	-0.51	Moderate
miR-20a-3p	KCNMB1	293	3.12	-4.12	-0.51	Moderate
miR-20a-5p	CLIP4	293	4.54	-2.7	-0.51	Moderate
miR-20a-5p	TIMP2	293	4.54	-0.9	-0.51	Moderate
miR-211-5p	ZCCHC24	29	-0.34	-1.42	-0.51	Moderate
miR-218-5p	DPYSL3	293	2.8	-1.37	0.51	Moderate
miR-222-5p	SEMA3E	225	1.56	-4.91	-0.51	Moderate
miR-30c-2-3p	DSEL	293	-2.97	-2.01	0.51	Moderate
miR-335-3p	AOC3	293	4.24	-3.2	-0.51	Moderate
miR-335-5p	KIAA1644	292	3.94	-3.91	-0.51	Moderate
miR-335-5p	CERCAM	293	3.94	0.07	-0.51	Moderate
miR-335-5p	FUT11	293	3.94	-0.25	-0.51	Moderate
miR-7-5p	CKS2	292	2.37	1.17	0.51	Moderate
miR-93-5p	FBXL7	293	-0.3	-1.61	-0.51	Moderate
miR-93-5p	GLI3	293	-0.3	-2.44	-0.51	Moderate
miR-93-5p	BHMT2	291	-0.3	-3.11	-0.51	Moderate
miR-93-5p	ZBTB4	293	-0.3	-0.76	-0.51	Moderate
miR-1-3p	TPM2	293	3.19	-3.06	0.5	Moderate
miR-106b-5p	KLHL20	293	4.42	-0.34	-0.5	Moderate
miR-106b-5p	LAMC1	293	4.42	-0.07	-0.5	Moderate
miR-106b-5p	CD34	293	4.42	-0.77	-0.5	Moderate
miR-106b-5p	F2R	293	4.42	0.97	-0.5	Moderate
miR-1225-3p	TP53INP2	21	-0.21	-2.69	-0.5	Moderate
miR-1238-3p	PDLIM3	21	-0.25	-2.82	-0.5	Moderate
miR-1238-3p	FAM13B	21	-0.25	-1.1	-0.5	Moderate
miR-128-3p	TAGLN	293	0.31	-3.47	-0.5	Moderate
miR-130b-3p	MAN1C1	293	1.49	-1.47	-0.5	Moderate
miR-130b-5p	PALM2-AKAP2	293	-2.61	-0.19	-0.5	Moderate
miR-130b-5p	ELAVL3	168	-2.61	-3.5	-0.5	Moderate
miR-141-3p	TCF7L1	293	4.16	-1.68	-0.5	Moderate
miR-141-3p	ELAVL4	240	4.16	-4.06	-0.5	Moderate
miR-148a-5p	GAS1	293	0.81	-2.19	-0.5	Moderate
miR-15b-5p	TPM2	293	-2.8	-3.06	-0.5	Moderate
miR-16-2-3p	RARB	292	1.62	-0.7	-0.5	Moderate
miR-16-5p	RUNX1T1	291	3.22	-2.44	-0.5	Moderate
miR-16-5p	NRXN1	224	3.22	-5.86	-0.5	Moderate
miR-16-5p	ZFHX4	293	3.22	-2.2	-0.5	Moderate
miR-17-5p	FBXL7	293	3	-1.61	-0.5	Moderate
miR-17-5p	FRMD6	293	3	-1.04	-0.5	Moderate
miR-17-5p	SLC16A2	293	3	-0.9	-0.5	Moderate
miR-17-5p	CAV1	293	3	-2.45	-0.5	Moderate
miR-17-5p	ITPKB	293	3	-1.02	-0.5	Moderate
miR-18a-5p	NR3C1	292	2.54	-2.14	-0.5	Moderate
miR-192-5p	IL1R1	293	1.94	-1.06	-0.5	Moderate
miR-192-5p	ARL4C	293	1.94	0.19	-0.5	Moderate
miR-192-5p	CORO2B	293	1.94	-3.01	-0.5	Moderate
miR-192-5p	CDK14	293	1.94	-1.1	-0.5	Moderate
miR-19b-3p	ZNF521	293	5.5	-0.93	-0.5	Moderate
miR-19b-3p	ITPR1	293	5.5	-1.75	-0.5	Moderate
miR-19b-3p	TSC22D3	293	5.5	-1.5	-0.5	Moderate
miR-19b-3p	NR3C1	293	5.5	-2.14	-0.5	Moderate
miR-200b-3p	ADAM12	293	0.93	3.45	-0.5	Moderate
miR-200c-3p	TRPS1	293	-1.83	-1.31	-0.5	Moderate
miR-200c-3p	TCF7L1	293	-1.83	-1.68	-0.5	Moderate
miR-200c-5p	CYP1B1	293	0.64	-1.74	-0.5	Moderate
miR-20a-5p	STAC2	254	4.54	-2.32	-0.5	Moderate
miR-211-5p	MYOCD	29	-0.34	-4.13	-0.5	Moderate
miR-211-5p	PALM2-AKAP2	29	-0.34	-0.19	-0.5	Moderate
miR-211-5p	ANGPTL2	29	-0.34	-0.51	-0.5	Moderate
miR-218-5p	RIMKLB	293	2.8	-1.82	0.5	Moderate
miR-218-5p	SLIT3	293	2.8	-3.07	0.5	Moderate
miR-218-5p	UCHL1	291	2.8	-3.2	0.5	Moderate
miR-218-5p	CDH2	290	2.8	-1.51	0.5	Moderate
miR-29a-3p	FSTL1	293	0.47	-0.36	-0.5	Moderate
miR-29b-1-5p	STMN4	156	-0.55	-4.21	-0.5	Moderate
miR-30c-2-3p	INMT	293	-2.97	-1.04	0.5	Moderate
miR-30c-2-3p	PRICKLE1	293	-2.97	-1.2	0.5	Moderate
miR-32-5p	OSMR	293	3.95	-0.62	-0.5	Moderate
miR-335-3p	TACR3	26	4.24	1.93	-0.5	Moderate
miR-335-5p	LAPTM5	293	3.94	-0.95	-0.5	Moderate
miR-335-5p	ITPRIP	293	3.94	0.55	-0.5	Moderate
miR-335-5p	COL6A1	293	3.94	-0.46	-0.5	Moderate
miR-335-5p	COL3A1	293	3.94	0.85	-0.5	Moderate
miR-335-5p	ITGB2	293	3.94	-1	-0.5	Moderate
miR-335-5p	NRP2	293	3.94	-1.13	-0.5	Moderate
miR-335-5p	AHNAK	293	3.94	-1.8	-0.5	Moderate
miR-335-5p	CD14	293	3.94	-1.6	-0.5	Moderate
miR-335-5p	ZEB2	293	3.94	-1.77	-0.5	Moderate
miR-378a-3p	PPARGC1B	293	-4.84	-1.47	0.5	Moderate
miR-425-5p	MAFB	293	0.24	-1.05	-0.5	Moderate
miR-429	DLC1	293	4.71	-1.05	-0.5	Moderate
miR-429	RASSF2	293	4.71	-1.61	-0.5	Moderate
miR-429	RASSF8	293	4.71	-1.67	-0.5	Moderate
miR-454-5p	DDR2	247	-1.12	-2.75	-0.5	Moderate
miR-532-3p	S1PR1	293	-3.78	-1.28	-0.5	Moderate
miR-577	AKAP12	293	3.6	-2.33	-0.5	Moderate
miR-577	SDC2	293	3.6	-0.98	-0.5	Moderate
miR-671-5p	HSPB8	293	0.89	-4.43	-0.5	Moderate
miR-7-1-3p	DGKI	270	3.1	-0.03	-0.5	Moderate
miR-744-3p	SLC7A14	182	0.31	-4.32	-0.5	Moderate
miR-758-3p	CD248	292	0.57	-0.64	0.5	Moderate
miR-92a-3p	NXN	293	-2.14	-1.39	-0.5	Moderate
miR-92a-3p	ITGA5	293	-2.14	-1.11	-0.5	Moderate
miR-93-3p	SV2B	287	-1.06	-2.69	-0.5	Moderate
miR-93-3p	RAB34	293	-1.06	-1.18	-0.5	Moderate
miR-93-5p	ITPKB	293	-0.3	-1.02	-0.5	Moderate
miR-93-5p	CFL2	293	-0.3	-2.95	-0.5	Moderate
miR-96-5p	MITF	293	2.65	-1.6	-0.5	Moderate
let-7c-5p	NPTX1	281	-3.06	-6.62	0.49	Moderate
miR-100-5p	QKI	293	0.21	-1.12	0.49	Moderate
miR-106a-5p	CLIP4	293	0.97	-2.7	-0.49	Moderate
miR-106b-5p	CERCAM	293	4.42	0.07	-0.49	Moderate
miR-106b-5p	SYT4	204	4.42	-3.83	-0.49	Moderate
miR-106b-5p	RORA	293	4.42	-1.12	-0.49	Moderate
miR-106b-5p	GPR137B	293	4.42	0.17	-0.49	Moderate
miR-106b-5p	SORCS2	293	4.42	-0.98	-0.49	Moderate
miR-122-5p	FLG2	17	-0.32	2.13	-0.49	Moderate
miR-1225-3p	IFI6	21	-0.21	0.76	-0.49	Moderate
miR-1234-3p	BHMT2	77	-0.95	-3.11	-0.49	Moderate
miR-125b-2-3p	AMOTL1	287	-2.48	-2.34	0.49	Moderate
miR-128-3p	NBEA	292	0.31	-3.48	-0.49	Moderate
miR-1293	S100A16	101	-0.74	-0.3	0.49	Moderate
miR-1307-3p	SEMA3E	225	-3.21	-4.91	-0.49	Moderate
miR-130b-3p	DLC1	293	1.49	-1.05	-0.49	Moderate
miR-130b-3p	EGR2	293	1.49	-0.73	-0.49	Moderate
miR-130b-5p	PLCL1	293	-2.61	-1.65	-0.49	Moderate
miR-135b-5p	TTLL7	288	5.22	-2.47	-0.49	Moderate
miR-148a-3p	RAB34	293	2.9	-1.18	-0.49	Moderate
miR-148b-3p	MYOM1	293	0.66	-4.32	-0.49	Moderate
miR-148b-3p	DLG2	280	0.66	-3	-0.49	Moderate
miR-15a-5p	AMOTL1	293	3.03	-2.34	-0.49	Moderate
miR-15a-5p	ZFHX4	293	3.03	-2.2	-0.49	Moderate
miR-15a-5p	NEGR1	293	3.03	-3.56	-0.49	Moderate
miR-15a-5p	VCL	293	3.03	-1.07	-0.49	Moderate
miR-15b-3p	BACH2	293	2.57	-2.1	-0.49	Moderate
miR-16-5p	HEYL	293	3.22	0.7	-0.49	Moderate
miR-16-5p	CLIP4	293	3.22	-2.7	-0.49	Moderate
miR-16-5p	TPM2	293	3.22	-3.06	-0.49	Moderate
miR-16-5p	NEGR1	293	3.22	-3.56	-0.49	Moderate
miR-17-5p	UBE2C	293	3	1.95	0.49	Moderate
miR-17-5p	GPR137B	293	3	0.17	-0.49	Moderate
miR-17-5p	PRICKLE1	293	3	-1.2	-0.49	Moderate
miR-17-5p	STAC2	254	3	-2.32	-0.49	Moderate
miR-17-5p	TMEM127	293	3	-0.91	-0.49	Moderate
miR-17-5p	MAP3K3	293	3	-0.63	-0.49	Moderate
miR-185-5p	CHRDL1	285	2.51	-4.66	-0.49	Moderate
miR-186-5p	AKAP12	293	0.72	-2.33	-0.49	Moderate
miR-187-5p	KLHDC10	22	-0.4	0.04	-0.49	Moderate
miR-18a-5p	TXNIP	292	2.54	-1.69	-0.49	Moderate
miR-18a-5p	BVES	292	2.54	-3.4	-0.49	Moderate
miR-18a-5p	WWTR1	292	2.54	-1.64	-0.49	Moderate
miR-18a-5p	ESR1	285	2.54	-2.1	-0.49	Moderate
miR-18a-5p	DAAM2	292	2.54	-2.2	-0.49	Moderate
miR-18a-5p	SYNM	292	2.54	-5.71	-0.49	Moderate
miR-1908-5p	MARVELD1	28	-0.38	-0.55	-0.49	Moderate
miR-192-3p	NTRK3	257	-0.02	-3.2	-0.49	Moderate
miR-192-3p	ABCB5	169	-0.02	-3.75	-0.49	Moderate
miR-192-3p	FGF7	293	-0.02	-1.95	-0.49	Moderate
miR-192-5p	ATRNL1	268	1.94	-4.23	-0.49	Moderate
miR-192-5p	FGF2	293	1.94	-2.17	-0.49	Moderate
miR-192-5p	TRPC1	293	1.94	-1.54	-0.49	Moderate
miR-192-5p	CSGALNACT2	293	1.94	0.28	-0.49	Moderate
miR-194-3p	KCNQ5	259	-4.16	-3.09	-0.49	Moderate
miR-19b-3p	CERCAM	293	5.5	0.07	-0.49	Moderate
miR-200a-3p	QKI	293	2.83	-1.12	-0.49	Moderate
miR-200b-3p	LOX	293	0.93	0.62	-0.49	Moderate
miR-200b-3p	AVPR1A	277	0.93	-1.24	-0.49	Moderate
miR-200b-3p	ZEB2	293	0.93	-1.77	-0.49	Moderate
miR-200b-3p	SERPINH1	293	0.93	0.99	-0.49	Moderate
miR-200b-3p	MSN	293	0.93	-0.62	-0.49	Moderate
miR-200b-3p	QKI	293	0.93	-1.12	-0.49	Moderate
miR-200b-3p	FN1	293	0.93	-0.19	-0.49	Moderate
miR-200b-3p	TCF7L1	293	0.93	-1.68	-0.49	Moderate
miR-203a-3p	MXRA7	293	3.39	-1.28	-0.49	Moderate
miR-203a-3p	NR2F2	293	3.39	-0.34	-0.49	Moderate
miR-203a-3p	ZEB1	293	3.39	-2.03	-0.49	Moderate
miR-20a-5p	PPP1R12B	293	4.54	-3.03	-0.49	Moderate
miR-20a-5p	FLNA	293	4.54	-2.65	-0.49	Moderate
miR-20a-5p	ITPKB	293	4.54	-1.02	-0.49	Moderate
miR-20a-5p	CKAP2	293	4.54	1.49	0.49	Moderate
miR-218-5p	GNB4	293	2.8	-1	0.49	Moderate
miR-218-5p	MITF	293	2.8	-1.6	0.49	Moderate
miR-25-3p	FAM129A	293	0.8	-3.67	-0.49	Moderate
miR-26b-5p	TAGLN	293	2.71	-3.47	-0.49	Moderate
miR-29b-3p	MORF4L1	293	4.79	-0.37	-0.49	Moderate
miR-30e-3p	TFAP2B	26	1.07	-1.46	0.49	Moderate
miR-31-5p	PLAGL2	285	-2.44	1.03	-0.49	Moderate
miR-32-5p	FAM129A	293	3.95	-3.67	-0.49	Moderate
miR-32-5p	ATP2B4	293	3.95	-2.32	-0.49	Moderate
miR-32-5p	ITGAV	293	3.95	0.17	-0.49	Moderate
miR-335-3p	PCSK2	188	4.24	-6.16	-0.49	Moderate
miR-335-3p	STMN4	156	4.24	-4.21	-0.49	Moderate
miR-335-3p	FAM114A1	293	4.24	-1.1	-0.49	Moderate
miR-335-5p	MMP14	293	3.94	1.09	-0.49	Moderate
miR-335-5p	LMOD1	293	3.94	-4.37	-0.49	Moderate
miR-335-5p	WWTR1	293	3.94	-1.64	-0.49	Moderate
miR-335-5p	P4HA3	293	3.94	1.53	-0.49	Moderate
miR-335-5p	ATP10A	293	3.94	-0.25	-0.49	Moderate
miR-335-5p	GGT5	293	3.94	0.05	-0.49	Moderate
miR-335-5p	HSPG2	293	3.94	-0.49	-0.49	Moderate
miR-335-5p	NEFM	251	3.94	-4.15	-0.49	Moderate
miR-335-5p	MMP2	293	3.94	-0.21	-0.49	Moderate
miR-335-5p	ATP8B2	293	3.94	-1.39	-0.49	Moderate
miR-335-5p	EVC	293	3.94	-1.25	-0.49	Moderate
miR-335-5p	LOXL1	293	3.94	0.11	-0.49	Moderate
miR-33b-5p	TNS1	288	0.74	-3.21	-0.49	Moderate
miR-362-5p	LONRF2	261	-1	-5.15	-0.49	Moderate
miR-429	GPX8	293	4.71	0.39	-0.49	Moderate
miR-484	LONRF2	261	-2.95	-5.15	-0.49	Moderate
miR-576-5p	HOPX	293	0.33	-0.69	-0.49	Moderate
miR-576-5p	C20orf194	293	0.33	-2.46	-0.49	Moderate
miR-577	VEGFC	293	3.6	-0.49	-0.49	Moderate
miR-590-5p	RECK	291	3.16	-1.64	-0.49	Moderate
miR-615-5p	UBE2S	35	-0.38	1.48	0.49	Moderate
miR-744-3p	KIAA0408	108	0.31	-4.74	-0.49	Moderate
miR-92a-3p	FLNA	293	-2.14	-2.65	-0.49	Moderate
miR-93-5p	TMEM196	72	-0.3	-1.37	-0.49	Moderate
miR-93-5p	STAC2	254	-0.3	-2.32	-0.49	Moderate
miR-96-5p	MOXD1	293	2.65	-0.66	-0.49	Moderate
miR-99a-5p	SALL2	293	-0.75	-2.65	0.49	Moderate
let-7c-5p	RDX	293	-3.06	-1.19	0.48	Moderate
let-7c-5p	MEF2C	293	-3.06	-1.79	0.48	Moderate
miR-100-5p	ATP1A2	279	0.21	-6.76	0.48	Moderate
miR-106b-5p	KCNB1	209	4.42	-4.62	-0.48	Moderate
miR-106b-5p	ZNF454	280	4.42	-1.77	-0.48	Moderate
miR-1224-3p	GABRB1	26	-0.34	1.06	0.48	Moderate
miR-1224-3p	LMX1B	23	-0.34	-0.83	0.48	Moderate
miR-124-3p	PHF21B	47	-0.61	-0.74	0.48	Moderate
miR-128-3p	LIFR	293	0.31	-3.9	-0.48	Moderate
miR-128-3p	FNBP1	293	0.31	-2.03	-0.48	Moderate
miR-128-3p	BOC	293	0.31	-2.04	-0.48	Moderate
miR-130b-3p	NPTX1	281	1.49	-6.62	-0.48	Moderate
miR-133a-3p	ZEB1	293	-5.67	-2.03	0.48	Moderate
miR-141-5p	KRBA1	293	4.29	-1.58	-0.48	Moderate
miR-148b-3p	AGTR2	48	0.66	-1.18	-0.48	Moderate
miR-148b-5p	BOC	289	0.2	-2.04	-0.48	Moderate
miR-15a-5p	PRICKLE2	293	3.03	-2.15	-0.48	Moderate
miR-15b-3p	DNAJB4	293	2.57	-1.2	-0.48	Moderate
miR-15b-5p	AMOTL1	293	-2.8	-2.34	-0.48	Moderate
miR-15b-5p	PRICKLE2	293	-2.8	-2.15	-0.48	Moderate
miR-16-5p	MRC2	293	3.22	-0.18	-0.48	Moderate
miR-16-5p	TUBA1A	293	3.22	-1.26	-0.48	Moderate
miR-16-5p	SYT11	293	3.22	-1.4	-0.48	Moderate
miR-16-5p	CACNA2D1	280	3.22	-3.58	-0.48	Moderate
miR-16-5p	FGFR1	293	3.22	-1.49	-0.48	Moderate
miR-16-5p	RECK	293	3.22	-1.64	-0.48	Moderate
miR-17-5p	NPAS3	278	3	-2.57	-0.48	Moderate
miR-17-5p	PBXIP1	293	3	-1.05	-0.48	Moderate
miR-17-5p	CFL2	293	3	-2.95	-0.48	Moderate
miR-17-5p	NR3C1	293	3	-2.14	-0.48	Moderate
miR-17-5p	PIP4K2A	293	3	-0.4	-0.48	Moderate
miR-17-5p	CKAP2	293	3	1.49	0.48	Moderate
miR-187-5p	ZFP1	22	-0.4	0.16	-0.48	Moderate
miR-1908-5p	NEUROD2	16	-0.38	-0.18	0.48	Moderate
miR-192-5p	SPARC	293	1.94	1.03	-0.48	Moderate
miR-192-5p	PRICKLE1	293	1.94	-1.2	-0.48	Moderate
miR-194-5p	CDH2	290	1.49	-1.51	-0.48	Moderate
miR-199a-5p	WNT2	293	-0.25	5.17	0.48	Moderate
miR-19b-3p	ZFHX4	293	5.5	-2.2	-0.48	Moderate
miR-19b-3p	DSEL	293	5.5	-2.01	-0.48	Moderate
miR-19b-3p	RNF11	293	5.5	-0.98	-0.48	Moderate
miR-200a-3p	ZEB2	293	2.83	-1.77	-0.48	Moderate
miR-200a-5p	WWTR1	293	0.15	-1.64	-0.48	Moderate
miR-203a-3p	CAV1	293	3.39	-2.45	-0.48	Moderate
miR-20a-5p	ATP8B2	293	4.54	-1.39	-0.48	Moderate
miR-20a-5p	CRISPLD2	293	4.54	-1.1	-0.48	Moderate
miR-20a-5p	ARHGAP1	293	4.54	-0.05	-0.48	Moderate
miR-211-5p	ADCY5	29	-0.34	-4.25	-0.48	Moderate
miR-211-5p	IGFBP5	29	-0.34	-0.84	-0.48	Moderate
miR-215-5p	CASP7	293	3.26	-1.78	0.48	Moderate
miR-218-5p	MSC	293	2.8	0.51	0.48	Moderate
miR-25-3p	MAP1B	293	0.8	-1.78	-0.48	Moderate
miR-26b-5p	KANK2	293	2.71	-2.06	-0.48	Moderate
miR-30c-2-3p	IGF1	291	-2.97	-2.6	0.48	Moderate
miR-30c-2-3p	C3	293	-2.97	-1.54	0.48	Moderate
miR-32-5p	ITPR1	293	3.95	-1.75	-0.48	Moderate
miR-335-3p	XKR4	132	4.24	-3.9	-0.48	Moderate
miR-335-5p	CSF1	293	3.94	-1.26	-0.48	Moderate
miR-335-5p	PTAFR	293	3.94	-1.08	-0.48	Moderate
miR-335-5p	TNS1	293	3.94	-3.21	-0.48	Moderate
miR-335-5p	LSP1	293	3.94	-1.71	-0.48	Moderate
miR-335-5p	LILRB4	293	3.94	-0.62	-0.48	Moderate
miR-335-5p	WISP1	293	3.94	2.13	-0.48	Moderate
miR-335-5p	C1S	293	3.94	-0.93	-0.48	Moderate
miR-335-5p	OSMR	293	3.94	-0.62	-0.48	Moderate
miR-339-5p	AMOTL1	293	-4.15	-2.34	-0.48	Moderate
miR-33a-5p	GAS1	293	2.29	-2.19	-0.48	Moderate
miR-33b-3p	SYNM	244	-1.72	-5.71	-0.48	Moderate
miR-34c-5p	GAS1	282	0.14	-2.19	0.48	Moderate
miR-363-5p	PDGFB	21	-0.25	0.42	-0.48	Moderate
miR-378a-3p	FLNA	293	-4.84	-2.65	-0.48	Moderate
miR-378a-5p	DNAJB5	293	-4.29	-2.81	-0.48	Moderate
miR-378a-5p	PDLIM3	293	-4.29	-2.82	-0.48	Moderate
miR-425-5p	RAB31	293	0.24	-0.07	-0.48	Moderate
miR-429	OSTM1	293	4.71	-0.6	-0.48	Moderate
miR-429	NLGN4X	293	4.71	-2.47	-0.48	Moderate
miR-429	TCF7L1	293	4.71	-1.68	-0.48	Moderate
miR-484	ATP1A2	279	-2.95	-6.76	-0.48	Moderate
miR-660-5p	MYH11	293	3.08	-5.87	-0.48	Moderate
miR-7-1-3p	RAB31	293	3.1	-0.07	-0.48	Moderate
miR-93-5p	ARHGAP1	293	-0.3	-0.05	-0.48	Moderate
miR-93-5p	PKD2	293	-0.3	-0.68	-0.48	Moderate
miR-93-5p	CRISPLD2	293	-0.3	-1.1	-0.48	Moderate
miR-93-5p	PIP4K2A	293	-0.3	-0.4	-0.48	Moderate
miR-942-5p	SFRP4	293	-0.6	1.75	-0.48	Moderate
miR-942-5p	GFRA1	289	-0.6	-4.04	-0.48	Moderate
miR-96-5p	JAZF1	293	2.65	-1.88	-0.48	Moderate
miR-96-5p	SYNM	293	2.65	-5.71	-0.48	Moderate
miR-1-3p	FERMT2	293	3.19	-2.19	0.47	Moderate
miR-1-3p	FLNC	293	3.19	-4.09	0.47	Moderate
miR-1-3p	SLC8A1	293	3.19	-1.92	0.47	Moderate
miR-100-5p	ESR1	286	0.21	-2.1	0.47	Moderate
miR-106a-5p	NR3C1	293	0.97	-2.14	-0.47	Moderate
miR-106b-5p	LEPROT	293	4.42	-1.02	-0.47	Moderate
miR-106b-5p	PRKCB	293	4.42	-3.24	-0.47	Moderate
miR-106b-5p	ARHGAP1	293	4.42	-0.05	-0.47	Moderate
miR-106b-5p	BMPR2	293	4.42	-0.29	-0.47	Moderate
miR-106b-5p	PRKAR1A	293	4.42	0.03	-0.47	Moderate
miR-106b-5p	FYCO1	293	4.42	-0.97	-0.47	Moderate
miR-1224-3p	NSD1	34	-0.34	0.09	0.47	Moderate
miR-1234-3p	WDR12	79	-0.95	1.06	0.47	Moderate
miR-1238-3p	TMEM127	21	-0.25	-0.91	-0.47	Moderate
miR-1248	SFMBT2	172	-1.21	-1.8	-0.47	Moderate
miR-125b-5p	LONRF2	261	-3.56	-5.15	0.47	Moderate
miR-125b-5p	MMP2	293	-3.56	-0.21	0.47	Moderate
miR-125b-5p	NTRK3	257	-3.56	-3.2	0.47	Moderate
miR-128-3p	PPIF	293	0.31	0.19	0.47	Moderate
miR-130b-3p	ESR1	286	1.49	-2.1	-0.47	Moderate
miR-130b-3p	ZBTB4	293	1.49	-0.76	-0.47	Moderate
miR-130b-3p	CXorf21	292	1.49	-2	-0.47	Moderate
miR-130b-3p	PBXIP1	293	1.49	-1.05	-0.47	Moderate
miR-130b-3p	CFL2	293	1.49	-2.95	-0.47	Moderate
miR-130b-3p	SIGLEC9	291	1.49	-1.11	-0.47	Moderate
miR-130b-3p	ACVR1	293	1.49	0.16	-0.47	Moderate
miR-130b-3p	PSAP	293	1.49	-0.52	-0.47	Moderate
miR-130b-3p	TXNIP	293	1.49	-1.69	-0.47	Moderate
miR-130b-5p	SYNPO	293	-2.61	-1.71	-0.47	Moderate
miR-130b-5p	AKAP2	292	-2.61	-1.03	-0.47	Moderate
miR-141-5p	SORCS2	293	4.29	-0.98	-0.47	Moderate
miR-141-5p	C10orf10	293	4.29	0.21	-0.47	Moderate
miR-142-5p	SOCS1	293	5.23	-0.28	0.47	Moderate
miR-148a-3p	PHLDB2	293	2.9	-1.65	-0.47	Moderate
miR-148b-3p	RNF150	283	0.66	-4.34	-0.47	Moderate
miR-148b-3p	RAB34	293	0.66	-1.18	-0.47	Moderate
miR-148b-3p	NPTX1	281	0.66	-6.62	-0.47	Moderate
miR-15a-5p	PHYHIP	293	3.03	-1.74	-0.47	Moderate
miR-15b-5p	NEGR1	293	-2.8	-3.56	-0.47	Moderate
miR-15b-5p	CLIP4	293	-2.8	-2.7	-0.47	Moderate
miR-15b-5p	RECK	293	-2.8	-1.64	-0.47	Moderate
miR-16-5p	ITPR1	293	3.22	-1.75	-0.47	Moderate
miR-16-5p	VCL	293	3.22	-1.07	-0.47	Moderate
miR-17-5p	BHMT2	291	3	-3.11	-0.47	Moderate
miR-17-5p	CLU	293	3	-3	-0.47	Moderate
miR-17-5p	MCC	293	3	-1.01	-0.47	Moderate
miR-17-5p	NAGK	293	3	-0.45	-0.47	Moderate
miR-17-5p	TMEM100	287	3	-4.5	-0.47	Moderate
miR-17-5p	HMGB1	293	3	0.78	0.47	Moderate
miR-17-5p	PER1	293	3	-1.72	-0.47	Moderate
miR-183-5p	MAP3K3	293	2.22	-0.63	-0.47	Moderate
miR-188-5p	EVC2	293	1.49	-1.51	-0.47	Moderate
miR-18a-5p	RAB23	292	2.54	-1.06	-0.47	Moderate
miR-18a-5p	NBEA	291	2.54	-3.48	-0.47	Moderate
miR-1908-5p	DNAJA4	28	-0.38	-0.04	0.47	Moderate
miR-192-3p	GRIN2A	232	-0.02	-3.54	-0.47	Moderate
miR-192-5p	RAB23	293	1.94	-1.06	-0.47	Moderate
miR-192-5p	KATNAL1	293	1.94	-1.12	-0.47	Moderate
miR-192-5p	OVOL1	293	1.94	-0.25	0.47	Moderate
miR-196a-5p	PALLD	293	2.14	-1.78	-0.47	Moderate
miR-199a-5p	CDH2	290	-0.25	-1.51	0.47	Moderate
miR-19b-3p	QKI	293	5.5	-1.12	-0.47	Moderate
miR-19b-3p	TMTC1	293	5.5	-2.27	-0.47	Moderate
miR-19b-3p	RASSF2	293	5.5	-1.61	-0.47	Moderate
miR-19b-3p	DAAM2	293	5.5	-2.2	-0.47	Moderate
miR-19b-3p	TGFB1	293	5.5	-0.32	-0.47	Moderate
miR-200b-3p	DLC1	293	0.93	-1.05	-0.47	Moderate
miR-20a-5p	ZBTB4	293	4.54	-0.76	-0.47	Moderate
miR-20a-5p	FYCO1	293	4.54	-0.97	-0.47	Moderate
miR-20a-5p	CAV1	293	4.54	-2.45	-0.47	Moderate
miR-20a-5p	CFL2	293	4.54	-2.95	-0.47	Moderate
miR-20a-5p	FBXL7	293	4.54	-1.61	-0.47	Moderate
miR-20a-5p	PTGIS	293	4.54	-2.68	-0.47	Moderate
miR-211-5p	TOR1AIP1	29	-0.34	-0.59	-0.47	Moderate
miR-218-5p	TRPS1	293	2.8	-1.31	0.47	Moderate
miR-221-3p	MAPK10	293	-0.01	-2.91	-0.47	Moderate
miR-222-3p	SERTAD4	292	-0.71	-2.43	-0.47	Moderate
miR-25-3p	PCDH7	293	0.8	-2.04	-0.47	Moderate
miR-25-3p	ACTC1	281	0.8	-2.09	-0.47	Moderate
miR-25-3p	TSHZ3	293	0.8	-1.58	-0.47	Moderate
miR-26a-1-3p	KANK2	274	-0.82	-2.06	-0.47	Moderate
miR-26b-3p	NCAM2	278	-1.38	-2.19	-0.47	Moderate
miR-26b-5p	ADAMTS12	293	2.71	2.62	-0.47	Moderate
miR-26b-5p	KIAA1644	292	2.71	-3.91	-0.47	Moderate
miR-26b-5p	NCAM2	278	2.71	-2.19	-0.47	Moderate
miR-29a-3p	FBN1	293	0.47	-0.56	-0.47	Moderate
miR-29a-3p	SPARC	293	0.47	1.03	-0.47	Moderate
miR-29a-5p	ZNF626	292	1.36	-2.13	-0.47	Moderate
miR-29b-1-5p	AKT3	293	-0.55	-1.49	-0.47	Moderate
miR-29b-1-5p	SNAP25	280	-0.55	-4.1	-0.47	Moderate
miR-30b-5p	FERMT2	293	2.32	-2.19	-0.47	Moderate
miR-30c-2-3p	TIMP3	293	-2.97	-0.52	0.47	Moderate
miR-30c-2-3p	EHD2	293	-2.97	-1.53	0.47	Moderate
miR-32-5p	FGF2	293	3.95	-2.17	-0.47	Moderate
miR-335-5p	CD300C	293	3.94	-1.04	-0.47	Moderate
miR-335-5p	ARSI	292	3.94	0.09	-0.47	Moderate
miR-335-5p	ADAMTS12	293	3.94	2.62	-0.47	Moderate
miR-335-5p	ANTXR2	293	3.94	-1.26	-0.47	Moderate
miR-335-5p	SERPING1	293	3.94	-0.89	-0.47	Moderate
miR-335-5p	ICAM1	293	3.94	0.33	-0.47	Moderate
miR-335-5p	SIGLEC5	293	3.94	-1.71	-0.47	Moderate
miR-335-5p	MAMLD1	293	3.94	-1.02	-0.47	Moderate
miR-335-5p	CRIP2	293	3.94	-0.61	-0.47	Moderate
miR-335-5p	C20orf194	293	3.94	-2.46	-0.47	Moderate
miR-335-5p	RSPO3	293	3.94	-2.38	-0.47	Moderate
miR-335-5p	ATP2B4	293	3.94	-2.32	-0.47	Moderate
miR-335-5p	CRISPLD2	293	3.94	-1.1	-0.47	Moderate
miR-335-5p	PTPRM	293	3.94	-1.09	-0.47	Moderate
miR-335-5p	NCAM2	278	3.94	-2.19	-0.47	Moderate
miR-335-5p	PEG3	293	3.94	-3.38	-0.47	Moderate
miR-335-5p	STAT2	293	3.94	-0.02	-0.47	Moderate
miR-335-5p	C5AR1	293	3.94	-0.57	-0.47	Moderate
miR-335-5p	ANXA1	293	3.94	-0.28	-0.47	Moderate
miR-335-5p	FNDC1	293	3.94	-0.24	-0.47	Moderate
miR-33a-5p	HEG1	293	2.29	-0.69	-0.47	Moderate
miR-363-5p	CBX6	21	-0.25	-1.82	-0.47	Moderate
miR-378a-5p	S1PR3	293	-4.29	-0.18	-0.47	Moderate
miR-505-3p	NEGR1	293	-2.35	-3.56	-0.47	Moderate
miR-577	CTGF	293	3.6	-0.07	-0.47	Moderate
miR-577	CLEC14A	293	3.6	-0.99	-0.47	Moderate
miR-577	FGF2	293	3.6	-2.17	-0.47	Moderate
miR-590-5p	CHL1	289	3.16	-3.48	-0.47	Moderate
miR-663a	MYL9	219	-1.22	-3.75	-0.47	Moderate
miR-663a	PDZD4	219	-1.22	-4.07	-0.47	Moderate
miR-744-3p	MYH11	293	0.31	-5.87	-0.47	Moderate
miR-92a-3p	RAB8B	293	-2.14	-0.58	-0.47	Moderate
miR-92a-3p	AMOTL1	293	-2.14	-2.34	-0.47	Moderate
miR-92a-3p	PIP5K1C	293	-2.14	-0.66	-0.47	Moderate
miR-92b-3p	POFUT1	293	-3.58	0.67	-0.47	Moderate
miR-93-5p	KLF9	293	-0.3	-1.96	-0.47	Moderate
miR-93-5p	TMEM100	287	-0.3	-4.5	-0.47	Moderate
miR-93-5p	OSR1	287	-0.3	-3.42	-0.47	Moderate
miR-93-5p	FRMD6	293	-0.3	-1.04	-0.47	Moderate
miR-942-5p	GPR146	293	-0.6	-1.53	-0.47	Moderate
miR-942-5p	EVC2	293	-0.6	-1.51	-0.47	Moderate
miR-96-5p	NOTCH2	293	2.65	-0.41	-0.47	Moderate
miR-96-5p	NFIC	293	2.65	-0.85	-0.47	Moderate
miR-98-5p	SNORA25	19	4.22	3.89	-0.47	Moderate
let-7c-5p	PLEKHO1	293	-3.06	-1.85	0.46	Moderate
let-7c-5p	KLHDC8B	293	-3.06	-1.7	0.46	Moderate
let-7c-5p	THBS1	293	-3.06	-0.8	0.46	Moderate
let-7g-3p	KCNB1	209	0.13	-4.62	-0.46	Moderate
let-7g-5p	HAND1	197	1.3	-5.49	-0.46	Moderate
miR-1-3p	LIFR	293	3.19	-3.9	0.46	Moderate
miR-106a-5p	FAM129A	293	0.97	-3.67	-0.46	Moderate
miR-106b-5p	ATXN1	293	4.42	-0.5	-0.46	Moderate
miR-106b-5p	GPR183	293	4.42	-1.87	-0.46	Moderate
miR-106b-5p	CYBB	293	4.42	-1.31	-0.46	Moderate
miR-128-3p	BMPR2	293	0.31	-0.29	-0.46	Moderate
miR-128-3p	FBLN5	293	0.31	-1.63	-0.46	Moderate
miR-129-1-3p	CLIC4	32	-0.42	-0.84	-0.46	Moderate
miR-129-1-3p	OSMR	32	-0.42	-0.62	-0.46	Moderate
miR-129-1-3p	NPTX2	32	-0.42	0.12	-0.46	Moderate
miR-1307-3p	POLQ	293	-3.21	1.37	0.46	Moderate
miR-130b-3p	PDGFRA	293	1.49	-1.53	-0.46	Moderate
miR-130b-3p	FUT11	293	1.49	-0.25	-0.46	Moderate
miR-130b-3p	CSF1	293	1.49	-1.26	-0.46	Moderate
miR-130b-3p	CERCAM	293	1.49	0.07	-0.46	Moderate
miR-141-3p	RAB8B	293	4.16	-0.58	-0.46	Moderate
miR-141-5p	WASF3	293	4.29	-1.6	-0.46	Moderate
miR-148b-3p	ZDHHC15	286	0.66	-2.55	-0.46	Moderate
miR-148b-3p	ADAM33	291	0.66	-3.37	-0.46	Moderate
miR-150-5p	FLT3	271	-4.75	-2.88	0.46	Moderate
miR-152-3p	RAB34	293	3.41	-1.18	0.46	Moderate
miR-155-5p	SOCS1	293	0.7	-0.28	0.46	Moderate
miR-15a-5p	CCDC80	293	3.03	-2.41	-0.46	Moderate
miR-15a-5p	RECK	293	3.03	-1.64	-0.46	Moderate
miR-15a-5p	CLIP4	293	3.03	-2.7	-0.46	Moderate
miR-15b-5p	RUNX1T1	291	-2.8	-2.44	-0.46	Moderate
miR-15b-5p	CCDC80	293	-2.8	-2.41	-0.46	Moderate
miR-15b-5p	TMEM100	287	-2.8	-4.5	-0.46	Moderate
miR-16-1-3p	DUSP19	292	1.5	-0.9	-0.46	Moderate
miR-16-5p	TIMP3	293	3.22	-0.52	-0.46	Moderate
miR-16-5p	VIM	293	3.22	-1	-0.46	Moderate
miR-16-5p	ZEB2	293	3.22	-1.77	-0.46	Moderate
miR-16-5p	C2orf74	293	3.22	-2.16	-0.46	Moderate
miR-17-3p	BNC2	293	2.07	-2.31	-0.46	Moderate
miR-17-5p	TCF4	293	3	-0.91	-0.46	Moderate
miR-17-5p	PRKCB	293	3	-3.24	-0.46	Moderate
miR-17-5p	TGFB1	293	3	-0.32	-0.46	Moderate
miR-17-5p	MEF2D	293	3	-0.91	-0.46	Moderate
miR-17-5p	CERCAM	293	3	0.07	-0.46	Moderate
miR-17-5p	ZIK1	289	3	-2.13	-0.46	Moderate
miR-17-5p	ADAT2	293	3	1.32	0.46	Moderate
miR-185-5p	ELAVL3	168	2.51	-3.5	-0.46	Moderate
miR-185-5p	SLC8A1	293	2.51	-1.92	-0.46	Moderate
miR-186-5p	GRIK5	289	0.72	-4.21	-0.46	Moderate
miR-186-5p	DPYSL5	205	0.72	-3.56	-0.46	Moderate
miR-187-5p	SLC25A36	22	-0.4	0.28	-0.46	Moderate
miR-188-5p	TMTC1	293	1.49	-2.27	-0.46	Moderate
miR-18a-5p	MEF2D	292	2.54	-0.91	-0.46	Moderate
miR-18a-5p	CREBL2	292	2.54	-0.53	-0.46	Moderate
miR-18a-5p	FCGR2B	291	2.54	-2.41	-0.46	Moderate
miR-1908-5p	TACC3	28	-0.38	0.92	0.46	Moderate
miR-1914-5p	IQSEC1	90	-1.06	-0.08	-0.46	Moderate
miR-192-3p	SLC5A7	169	-0.02	-4.38	-0.46	Moderate
miR-192-5p	AP1S2	293	1.94	-1.22	-0.46	Moderate
miR-192-5p	DEGS1	293	1.94	0.08	-0.46	Moderate
miR-192-5p	LRRC8C	293	1.94	-0.75	-0.46	Moderate
miR-192-5p	ZNF385B	259	1.94	-2.95	-0.46	Moderate
miR-192-5p	FBN1	293	1.94	-0.56	-0.46	Moderate
miR-192-5p	RAB8B	293	1.94	-0.58	-0.46	Moderate
miR-192-5p	RADIL	287	1.94	-2.58	-0.46	Moderate
miR-194-3p	UST	292	-4.16	-2.44	-0.46	Moderate
miR-19b-3p	TCF4	293	5.5	-0.91	-0.46	Moderate
miR-19b-3p	ZBTB47	293	5.5	-1.04	-0.46	Moderate
miR-19b-3p	ESR1	286	5.5	-2.1	-0.46	Moderate
miR-19b-3p	HEG1	293	5.5	-0.69	-0.46	Moderate
miR-19b-3p	PCDH10	215	5.5	-3.38	-0.46	Moderate
miR-200a-3p	TCF7L1	293	2.83	-1.68	-0.46	Moderate
miR-200a-3p	VCAM1	293	2.83	-1.08	-0.46	Moderate
miR-200b-3p	RASSF2	293	0.93	-1.61	-0.46	Moderate
miR-200c-3p	MSN	293	-1.83	-0.62	-0.46	Moderate
miR-200c-3p	ADAM12	293	-1.83	3.45	-0.46	Moderate
miR-203a-3p	GAS1	293	3.39	-2.19	-0.46	Moderate
miR-20a-5p	GPR137B	293	4.54	0.17	-0.46	Moderate
miR-20a-5p	FRMD6	293	4.54	-1.04	-0.46	Moderate
miR-211-5p	ELP2	29	-0.34	0.02	0.46	Moderate
miR-218-5p	GLI2	293	2.8	-0.79	0.46	Moderate
miR-218-5p	VCAN	293	2.8	0.97	0.46	Moderate
miR-218-5p	CSDC2	291	2.8	-1.13	0.46	Moderate
miR-218-5p	FERMT2	293	2.8	-2.19	0.46	Moderate
miR-25-3p	EZH2	293	0.8	1.16	0.46	Moderate
miR-26b-5p	MPDZ	293	2.71	-2.1	-0.46	Moderate
miR-29a-3p	PXDN	293	0.47	0.22	-0.46	Moderate
miR-29b-3p	PDGFC	293	4.79	-0.54	-0.46	Moderate
miR-29b-3p	SPARC	293	4.79	1.03	-0.46	Moderate
miR-30b-5p	CSF1	293	2.32	-1.26	-0.46	Moderate
miR-30b-5p	PLEKHO2	293	2.32	-0.66	-0.46	Moderate
miR-30d-3p	RAB31	292	1.46	-0.07	-0.46	Moderate
miR-32-5p	GULP1	293	3.95	-1.39	-0.46	Moderate
miR-335-3p	COLEC12	293	4.24	-2.57	-0.46	Moderate
miR-335-5p	COL15A1	293	3.94	0.08	-0.46	Moderate
miR-335-5p	GNGT2	293	3.94	-1.3	-0.46	Moderate
miR-335-5p	PLXNC1	292	3.94	-1.7	-0.46	Moderate
miR-335-5p	MEIS3	293	3.94	-0.11	-0.46	Moderate
miR-335-5p	SGCD	293	3.94	-1.44	-0.46	Moderate
miR-335-5p	VASH1	293	3.94	-0.14	-0.46	Moderate
miR-335-5p	ESAM	293	3.94	-0.1	-0.46	Moderate
miR-335-5p	PPFIA2	270	3.94	-0.91	-0.46	Moderate
miR-339-5p	AXL	293	-4.15	-1.6	-0.46	Moderate
miR-33a-5p	PRKCB	293	2.29	-3.24	-0.46	Moderate
miR-33a-5p	PTHLH	292	2.29	-0.56	-0.46	Moderate
miR-342-3p	CD3D	293	-2.35	-1.64	0.46	Moderate
miR-362-5p	NTM	292	-1	0.04	-0.46	Moderate
miR-362-5p	HHIPL1	293	-1	-0.69	-0.46	Moderate
miR-363-5p	SRF	21	-0.25	-0.34	-0.46	Moderate
miR-378a-5p	ACTC1	281	-4.29	-2.09	-0.46	Moderate
miR-423-3p	DPYSL3	293	-3.47	-1.37	-0.46	Moderate
miR-429	TMEM119	293	4.71	-0.7	-0.46	Moderate
miR-429	AVPR1A	277	4.71	-1.24	-0.46	Moderate
miR-454-5p	ATXN1	247	-1.12	-0.5	-0.46	Moderate
miR-484	ZEB1	293	-2.95	-2.03	-0.46	Moderate
miR-489-3p	SNAI2	116	-0.97	-0.64	-0.46	Moderate
miR-502-3p	CSRP1	293	-0.8	-2.41	-0.46	Moderate
miR-505-3p	NPTX1	281	-2.35	-6.62	-0.46	Moderate
miR-552-3p	ARFGEF2	293	3.43	0.27	0.46	Moderate
miR-552-3p	WDR77	293	3.43	1.24	0.46	Moderate
miR-615-5p	G3BP1	35	-0.38	0.66	0.46	Moderate
miR-7-1-3p	LIFR	293	3.1	-3.9	-0.46	Moderate
miR-7-1-3p	ACTC1	281	3.1	-2.09	-0.46	Moderate
miR-92a-3p	UBAC2	293	-2.14	0.53	0.46	Moderate
miR-93-5p	GPR137B	293	-0.3	0.17	-0.46	Moderate
miR-93-5p	FYCO1	293	-0.3	-0.97	-0.46	Moderate
miR-93-5p	MCC	293	-0.3	-1.01	-0.46	Moderate
miR-93-5p	TMEM127	293	-0.3	-0.91	-0.46	Moderate
miR-93-5p	MAN1C1	293	-0.3	-1.47	-0.46	Moderate
miR-93-5p	VAT1	293	-0.3	-0.38	-0.46	Moderate
miR-942-5p	LSAMP	293	-0.6	-1.59	-0.46	Moderate
let-7c-5p	CREM	293	-3.06	-0.46	0.45	Moderate
miR-1-3p	PLXNA4	293	3.19	-1	0.45	Moderate
miR-1-3p	CCL14	292	3.19	-3.62	0.45	Moderate
miR-100-5p	EGR2	293	0.21	-0.73	0.45	Moderate
miR-100-5p	CYR61	293	0.21	-0.58	0.45	Moderate
miR-106a-5p	FBXL7	293	0.97	-1.61	-0.45	Moderate
miR-106a-5p	KCNMB1	293	0.97	-4.12	-0.45	Moderate
miR-106a-5p	ZBTB4	293	0.97	-0.76	-0.45	Moderate
miR-106b-5p	SH3BP5	293	4.42	-0.66	-0.45	Moderate
miR-106b-5p	TMEM127	293	4.42	-0.91	-0.45	Moderate
miR-106b-5p	KCNJ8	293	4.42	-0.86	-0.45	Moderate
miR-106b-5p	FBXL5	293	4.42	-0.99	-0.45	Moderate
miR-1238-3p	C4orf36	21	-0.25	-0.25	-0.45	Moderate
miR-128-3p	PLA2G5	290	0.31	-3.28	-0.45	Moderate
miR-129-1-3p	NHSL2	32	-0.42	-2.28	-0.45	Moderate
miR-129-5p	ST8SIA3	127	-5.95	-3.45	0.45	Moderate
miR-130b-3p	LILRA2	287	1.49	-1.65	-0.45	Moderate
miR-130b-3p	CRY2	293	1.49	-0.88	-0.45	Moderate
miR-130b-5p	HCFC2	293	-2.61	-1.35	-0.45	Moderate
miR-130b-5p	NLGN4X	293	-2.61	-2.47	-0.45	Moderate
miR-130b-5p	CUBN	293	-2.61	-5.57	-0.45	Moderate
miR-130b-5p	GALR1	94	-2.61	-2.5	-0.45	Moderate
miR-148a-3p	GNB5	293	2.9	-0.4	-0.45	Moderate
miR-148a-3p	NPTX1	281	2.9	-6.62	-0.45	Moderate
miR-148b-3p	GLI3	293	0.66	-2.44	-0.45	Moderate
miR-148b-3p	NCS1	293	0.66	-1.53	-0.45	Moderate
miR-155-5p	STAT1	293	0.7	0.1	0.45	Moderate
miR-155-5p	ITK	292	0.7	-1.55	0.45	Moderate
miR-15a-5p	TMEM100	287	3.03	-4.5	-0.45	Moderate
miR-15a-5p	CLU	293	3.03	-3	-0.45	Moderate
miR-15b-5p	ZFHX4	293	-2.8	-2.2	-0.45	Moderate
miR-16-2-3p	CTGF	292	1.62	-0.07	-0.45	Moderate
miR-16-5p	LAMC1	293	3.22	-0.07	-0.45	Moderate
miR-16-5p	ACTN1	293	3.22	-0.36	-0.45	Moderate
miR-16-5p	RBMS1	293	3.22	-0.55	-0.45	Moderate
miR-16-5p	TMEM100	287	3.22	-4.5	-0.45	Moderate
miR-16-5p	CBX6	293	3.22	-1.82	-0.45	Moderate
miR-17-5p	GNS	293	3	-0.05	-0.45	Moderate
miR-17-5p	PKD2	293	3	-0.68	-0.45	Moderate
miR-17-5p	EPHA4	293	3	-2.03	-0.45	Moderate
miR-17-5p	THBS1	293	3	-0.8	-0.45	Moderate
miR-17-5p	GNB5	293	3	-0.4	-0.45	Moderate
miR-17-5p	SH3BP5	293	3	-0.66	-0.45	Moderate
miR-17-5p	TRIM8	293	3	0.15	-0.45	Moderate
miR-187-5p	MYLIP	22	-0.4	-0.3	-0.45	Moderate
miR-188-5p	PPP1R12B	293	1.49	-3.03	-0.45	Moderate
miR-18a-3p	EPHA6	146	-1.86	-4.45	-0.45	Moderate
miR-18a-5p	PCDH9	280	2.54	-3.1	-0.45	Moderate
miR-1908-5p	GNAI2	28	-0.38	-0.24	-0.45	Moderate
miR-1908-5p	FXN	28	-0.38	0.51	0.45	Moderate
miR-192-5p	FZD1	293	1.94	-1.03	-0.45	Moderate
miR-192-5p	SERPINE1	293	1.94	1.36	-0.45	Moderate
miR-192-5p	MEX3B	293	1.94	-0.18	-0.45	Moderate
miR-192-5p	ST3GAL6	293	1.94	-1.29	-0.45	Moderate
miR-192-5p	ITGB1	293	1.94	-0.18	-0.45	Moderate
miR-1976	KCNMB1	293	-4.15	-4.12	-0.45	Moderate
miR-19b-1-5p	ZEB1	293	2.63	-2.03	-0.45	Moderate
miR-19b-3p	REEP3	293	5.5	-0.67	-0.45	Moderate
miR-19b-3p	MCC	293	5.5	-1.01	-0.45	Moderate
miR-19b-3p	PABPC4L	290	5.5	-0.82	-0.45	Moderate
miR-19b-3p	PDE4D	293	5.5	-1.63	-0.45	Moderate
miR-19b-3p	ELOVL4	292	5.5	-1.96	-0.45	Moderate
miR-200a-3p	DLC1	293	2.83	-1.05	-0.45	Moderate
miR-200b-3p	RASSF8	293	0.93	-1.67	-0.45	Moderate
miR-200c-3p	FN1	293	-1.83	-0.19	-0.45	Moderate
miR-200c-3p	QKI	293	-1.83	-1.12	-0.45	Moderate
miR-200c-3p	RASSF2	293	-1.83	-1.61	-0.45	Moderate
miR-200c-3p	RASSF8	293	-1.83	-1.67	-0.45	Moderate
miR-200c-3p	ZEB2	293	-1.83	-1.77	-0.45	Moderate
miR-203a-3p	IGFBP5	293	3.39	-0.84	-0.45	Moderate
miR-20a-3p	AGPAT4	293	3.12	-0.7	-0.45	Moderate
miR-20a-3p	CYR61	293	3.12	-0.58	-0.45	Moderate
miR-20a-5p	PBXIP1	293	4.54	-1.05	-0.45	Moderate
miR-20a-5p	CERCAM	293	4.54	0.07	-0.45	Moderate
miR-20a-5p	HMGB1	293	4.54	0.78	0.45	Moderate
miR-20a-5p	TMEM127	293	4.54	-0.91	-0.45	Moderate
miR-20a-5p	MAP3K3	293	4.54	-0.63	-0.45	Moderate
miR-210-3p	KCNB1	209	-1.16	-4.62	-0.45	Moderate
miR-211-5p	LSAMP	29	-0.34	-1.59	-0.45	Moderate
miR-25-3p	ITPR1	293	0.8	-1.75	-0.45	Moderate
miR-25-3p	FNBP1	293	0.8	-2.03	-0.45	Moderate
miR-26b-5p	COL1A2	293	2.71	1.14	-0.45	Moderate
miR-26b-5p	DPYSL3	293	2.71	-1.37	-0.45	Moderate
miR-26b-5p	BNC2	293	2.71	-2.31	-0.45	Moderate
miR-29a-3p	LIMS1	293	0.47	0.18	-0.45	Moderate
miR-29a-3p	COL3A1	293	0.47	0.85	-0.45	Moderate
miR-29b-1-5p	ATP8A2	277	-0.55	-2	-0.45	Moderate
miR-30a-5p	RBMS3	290	0.26	-2.18	0.45	Moderate
miR-30b-5p	OLFML2B	293	2.32	0.79	-0.45	Moderate
miR-30b-5p	PDGFRB	293	2.32	0.67	-0.45	Moderate
miR-30c-2-3p	TMTC1	293	-2.97	-2.27	0.45	Moderate
miR-30c-2-3p	WWTR1	293	-2.97	-1.64	0.45	Moderate
miR-30c-2-3p	NPR1	293	-2.97	-2.34	0.45	Moderate
miR-30c-2-3p	MYH11	293	-2.97	-5.87	0.45	Moderate
miR-30d-3p	ITGA5	292	1.46	-1.11	-0.45	Moderate
miR-335-5p	CD33	292	3.94	-2.02	-0.45	Moderate
miR-335-5p	HTRA3	293	3.94	0.71	-0.45	Moderate
miR-335-5p	MPDZ	293	3.94	-2.1	-0.45	Moderate
miR-335-5p	LYL1	293	3.94	-1.31	-0.45	Moderate
miR-335-5p	FAM49A	291	3.94	-2.04	-0.45	Moderate
miR-335-5p	CTHRC1	293	3.94	3.28	-0.45	Moderate
miR-335-5p	FBLN2	293	3.94	-2.14	-0.45	Moderate
miR-335-5p	RNF144A	293	3.94	-0.91	-0.45	Moderate
miR-335-5p	ADAM8	293	3.94	0.46	-0.45	Moderate
miR-335-5p	ZNF467	293	3.94	-1.39	-0.45	Moderate
miR-335-5p	AKAP12	293	3.94	-2.33	-0.45	Moderate
miR-335-5p	APLP1	293	3.94	-2.39	-0.45	Moderate
miR-33b-3p	GLIS2	244	-1.72	0.18	-0.45	Moderate
miR-33b-5p	PALLD	288	0.74	-1.78	-0.45	Moderate
miR-362-5p	HCCS	293	-1	-0.32	0.45	Moderate
miR-363-5p	PRKAR2A	21	-0.25	-0.66	-0.45	Moderate
miR-375	YAP1	293	-3.91	0.48	-0.45	Moderate
miR-375	TNS1	293	-3.91	-3.21	-0.45	Moderate
miR-378a-5p	DEGS1	293	-4.29	0.08	-0.45	Moderate
miR-429	SERPINH1	293	4.71	0.99	-0.45	Moderate
miR-489-3p	PDPN	116	-0.97	1.33	-0.45	Moderate
miR-513c-5p	EMB	65	-0.47	-1.08	-0.45	Moderate
miR-552-3p	CEACAM5	293	3.43	-0.41	0.45	Moderate
miR-577	CLIC4	293	3.6	-0.84	-0.45	Moderate
miR-590-5p	PURG	237	3.16	-1.12	-0.45	Moderate
miR-615-3p	CKAP4	197	-3.42	-0.06	0.45	Moderate
miR-625-5p	PRELP	293	-0.53	-3.51	-0.45	Moderate
miR-671-5p	PKNOX2	289	0.89	-3.37	-0.45	Moderate
miR-7-5p	FYCO1	292	2.37	-0.97	-0.45	Moderate
miR-92a-3p	GFPT2	293	-2.14	-0.94	-0.45	Moderate
miR-92a-3p	TYMP	293	-2.14	-0.42	-0.45	Moderate
miR-92a-3p	SLC12A4	293	-2.14	-0.13	-0.45	Moderate
miR-92a-3p	LTBP1	293	-2.14	-0.02	-0.45	Moderate
miR-92a-3p	LHFPL2	293	-2.14	-0.92	-0.45	Moderate
miR-92a-3p	TLN1	293	-2.14	-0.96	-0.45	Moderate
miR-93-3p	LAMA4	293	-1.06	-0.44	-0.45	Moderate
miR-93-3p	ARHGAP31	293	-1.06	-0.97	-0.45	Moderate
miR-93-5p	CAV1	293	-0.3	-2.45	-0.45	Moderate
miR-93-5p	POLE	293	-0.3	0.4	0.45	Moderate
miR-93-5p	TCF4	293	-0.3	-0.91	-0.45	Moderate
miR-93-5p	SERINC1	293	-0.3	-0.8	-0.45	Moderate
miR-93-5p	HEG1	293	-0.3	-0.69	-0.45	Moderate
miR-942-5p	KLF2	293	-0.6	-1.43	-0.45	Moderate
miR-942-5p	ZNF208	288	-0.6	-1.76	-0.45	Moderate
miR-98-5p	ST5	293	4.22	-0.69	-0.45	Moderate
let-7a-3p	ALDH1A3	293	4.06	0.18	-0.44	Moderate
let-7c-5p	PBX3	293	-3.06	-0.98	0.44	Moderate
let-7c-5p	OPRL1	293	-3.06	-1.3	0.44	Moderate
miR-1-3p	SALL2	293	3.19	-2.65	0.44	Moderate
miR-1-3p	ATP2B4	293	3.19	-2.32	0.44	Moderate
miR-100-5p	LIX1L	293	0.21	-1.08	0.44	Moderate
miR-106a-5p	MCC	293	0.97	-1.01	-0.44	Moderate
miR-106a-5p	GPR137B	293	0.97	0.17	-0.44	Moderate
miR-106b-5p	ABCA1	293	4.42	-1.21	-0.44	Moderate
miR-106b-5p	SERINC1	293	4.42	-0.8	-0.44	Moderate
miR-106b-5p	INPP5F	293	4.42	-0.22	-0.44	Moderate
miR-122-5p	TMEM40	55	-0.32	3.94	-0.44	Moderate
miR-1225-3p	TEX9	21	-0.21	-0.14	-0.44	Moderate
miR-1238-3p	GRIK3	20	-0.25	-4.52	-0.44	Moderate
miR-1238-3p	TMTC1	21	-0.25	-2.27	-0.44	Moderate
miR-125b-2-3p	TMTC1	287	-2.48	-2.27	0.44	Moderate
miR-128-3p	RABGAP1	293	0.31	-0.44	-0.44	Moderate
miR-130b-3p	ARHGAP1	293	1.49	-0.05	-0.44	Moderate
miR-130b-3p	FAT3	286	1.49	-0.93	-0.44	Moderate
miR-130b-3p	PURG	239	1.49	-1.12	-0.44	Moderate
miR-130b-3p	TMEM127	293	1.49	-0.91	-0.44	Moderate
miR-130b-5p	DPYSL5	205	-2.61	-3.56	-0.44	Moderate
miR-130b-5p	ADPRH	293	-2.61	-0.32	-0.44	Moderate
miR-143-3p	CTGF	293	3.13	-0.07	0.44	Moderate
miR-143-3p	MMP2	293	3.13	-0.21	0.44	Moderate
miR-146b-3p	APOL6	293	-3.51	-0.61	0.44	Moderate
miR-148a-3p	PRNP	293	2.9	-1.2	-0.44	Moderate
miR-148a-5p	CCDC80	293	0.81	-2.41	-0.44	Moderate
miR-150-5p	CYTIP	293	-4.75	-1.3	0.44	Moderate
miR-15a-5p	RUNX1T1	291	3.03	-2.44	-0.44	Moderate
miR-15b-3p	RND2	290	2.57	-3.2	-0.44	Moderate
miR-15b-3p	NLGN2	293	2.57	-0.6	-0.44	Moderate
miR-15b-5p	HEYL	293	-2.8	0.7	-0.44	Moderate
miR-16-5p	CFL2	293	3.22	-2.95	-0.44	Moderate
miR-16-5p	ENTPD1	293	3.22	0.01	-0.44	Moderate
miR-16-5p	AKT3	293	3.22	-1.49	-0.44	Moderate
miR-17-5p	ITGB1	293	3	-0.18	-0.44	Moderate
miR-17-5p	PDRG1	293	3	1.1	0.44	Moderate
miR-17-5p	MMP2	293	3	-0.21	-0.44	Moderate
miR-17-5p	PLEKHO2	293	3	-0.66	-0.44	Moderate
miR-17-5p	SEMA7A	293	3	0.18	-0.44	Moderate
miR-181d-5p	PGAM1	293	2.14	-0.19	-0.44	Moderate
miR-185-5p	PRELP	293	2.51	-3.51	-0.44	Moderate
miR-185-5p	PDZD4	293	2.51	-4.07	-0.44	Moderate
miR-186-5p	NXN	293	0.72	-1.39	-0.44	Moderate
miR-186-5p	GUCY1B3	293	0.72	-1.23	-0.44	Moderate
miR-187-5p	USP51	22	-0.4	-1.85	-0.44	Moderate
miR-18a-5p	TSC22D3	292	2.54	-1.5	-0.44	Moderate
miR-18a-5p	PTCHD1	251	2.54	-4.4	-0.44	Moderate
miR-18a-5p	STX12	292	2.54	-1	-0.44	Moderate
miR-18a-5p	ZBTB47	292	2.54	-1.04	-0.44	Moderate
miR-1908-5p	THBS2	28	-0.38	1.47	-0.44	Moderate
miR-1908-5p	PTCHD1	23	-0.38	-4.4	-0.44	Moderate
miR-1908-5p	SIPA1	28	-0.38	-0.35	-0.44	Moderate
miR-1908-5p	C3orf36	28	-0.38	-0.7	-0.44	Moderate
miR-1909-5p	MKI67	23	-0.27	1.09	0.44	Moderate
miR-191-5p	BASP1	293	-1.33	-0.69	-0.44	Moderate
miR-192-3p	NR3C1	293	-0.02	-2.14	-0.44	Moderate
miR-192-5p	TMEFF1	293	1.94	-0.37	-0.44	Moderate
miR-192-5p	ITGAV	293	1.94	0.17	-0.44	Moderate
miR-192-5p	FAM171B	293	1.94	-1.24	-0.44	Moderate
miR-192-5p	ITGB3	293	1.94	-2	-0.44	Moderate
miR-192-5p	MCAM	293	1.94	-0.78	-0.44	Moderate
miR-192-5p	THBD	293	1.94	-0.81	-0.44	Moderate
miR-192-5p	DNAJB4	293	1.94	-1.2	-0.44	Moderate
miR-196a-5p	VCL	293	2.14	-1.07	-0.44	Moderate
miR-196a-5p	FLNA	293	2.14	-2.65	-0.44	Moderate
miR-1976	KIAA0408	108	-4.15	-4.74	-0.44	Moderate
miR-19b-3p	SLMAP	293	5.5	-1.29	-0.44	Moderate
miR-19b-3p	MBNL1	293	5.5	-0.88	-0.44	Moderate
miR-200a-3p	GJA1	293	2.83	-0.22	-0.44	Moderate
miR-200a-3p	RASSF2	293	2.83	-1.61	-0.44	Moderate
miR-200b-3p	GPX8	293	0.93	0.39	-0.44	Moderate
miR-200c-3p	CDH11	293	-1.83	1.19	-0.44	Moderate
miR-200c-3p	GPX8	293	-1.83	0.39	-0.44	Moderate
miR-20a-5p	NAGK	293	4.54	-0.45	-0.44	Moderate
miR-20a-5p	GNB5	293	4.54	-0.4	-0.44	Moderate
miR-211-5p	NR3C1	29	-0.34	-2.14	-0.44	Moderate
miR-218-5p	MMP2	293	2.8	-0.21	0.44	Moderate
miR-26b-5p	ASPN	293	2.71	-0.31	-0.44	Moderate
miR-26b-5p	NKX3-2	291	2.71	-2.47	-0.44	Moderate
miR-26b-5p	COL12A1	293	2.71	1.48	-0.44	Moderate
miR-29a-3p	COL5A2	293	0.47	1.46	-0.44	Moderate
miR-29a-3p	QKI	293	0.47	-1.12	-0.44	Moderate
miR-29a-3p	MORF4L1	293	0.47	-0.37	-0.44	Moderate
miR-29b-1-5p	AKAP12	293	-0.55	-2.33	-0.44	Moderate
miR-29b-1-5p	HSPB6	293	-0.55	-4.72	-0.44	Moderate
miR-29b-3p	FBN1	293	4.79	-0.56	-0.44	Moderate
miR-29b-3p	ENTPD1	293	4.79	0.01	-0.44	Moderate
miR-30a-3p	PCSK2	188	-1.08	-6.16	0.44	Moderate
miR-30b-5p	LCP1	293	2.32	-1.44	-0.44	Moderate
miR-30c-2-3p	SPSB1	293	-2.97	-0.35	0.44	Moderate
miR-32-5p	MAP1B	293	3.95	-1.78	-0.44	Moderate
miR-335-3p	RNF150	283	4.24	-4.34	-0.44	Moderate
miR-335-3p	MDGA2	50	4.24	-0.45	-0.44	Moderate
miR-335-3p	KCND3	281	4.24	-2.23	-0.44	Moderate
miR-335-5p	MXRA8	293	3.94	0.04	-0.44	Moderate
miR-335-5p	HCST	293	3.94	-1.7	-0.44	Moderate
miR-335-5p	TNFRSF9	290	3.94	0.2	-0.44	Moderate
miR-335-5p	TRIM22	293	3.94	-0.75	-0.44	Moderate
miR-335-5p	TIAM1	293	3.94	-1.82	-0.44	Moderate
miR-335-5p	CD37	293	3.94	-2.14	-0.44	Moderate
miR-335-5p	ANO1	293	3.94	0.47	-0.44	Moderate
miR-335-5p	LOX	293	3.94	0.62	-0.44	Moderate
miR-335-5p	MATK	293	3.94	-2.29	-0.44	Moderate
miR-335-5p	C1QA	293	3.94	-1.96	-0.44	Moderate
miR-335-5p	MACF1	293	3.94	-0.2	-0.44	Moderate
miR-335-5p	HRH2	283	3.94	-0.92	-0.44	Moderate
miR-335-5p	CXCR4	293	3.94	-0.56	-0.44	Moderate
miR-335-5p	WNT9A	281	3.94	-2.67	-0.44	Moderate
miR-335-5p	SERPINF1	293	3.94	-0.82	-0.44	Moderate
miR-335-5p	GPX2	293	3.94	0.77	0.44	Moderate
miR-335-5p	AGPAT4	293	3.94	-0.7	-0.44	Moderate
miR-335-5p	CMTM3	293	3.94	0.04	-0.44	Moderate
miR-335-5p	MS4A14	292	3.94	-0.64	-0.44	Moderate
miR-335-5p	ANK2	293	3.94	-3.98	-0.44	Moderate
miR-339-5p	EVC	293	-4.15	-1.25	-0.44	Moderate
miR-33a-5p	ARHGAP31	293	2.29	-0.97	-0.44	Moderate
miR-363-5p	TAOK1	21	-0.25	-0.38	-0.44	Moderate
miR-452-3p	C20orf24	291	1.85	0.62	0.44	Moderate
miR-452-3p	ATP2B4	291	1.85	-2.32	-0.44	Moderate
miR-484	TOMM40	293	-2.95	0.66	0.44	Moderate
miR-505-3p	ELK3	293	-2.35	-0.06	-0.44	Moderate
miR-576-5p	NEGR1	293	0.33	-3.56	-0.44	Moderate
miR-576-5p	KIAA1614	293	0.33	-1.6	-0.44	Moderate
miR-589-5p	CYBRD1	293	-3	-2.4	-0.44	Moderate
miR-590-5p	MBNL1	291	3.16	-0.88	-0.44	Moderate
miR-744-3p	LAYN	293	0.31	-1.26	-0.44	Moderate
miR-92a-1-5p	UNC5B	293	-1.7	-1.05	-0.44	Moderate
miR-92a-3p	FYCO1	293	-2.14	-0.97	-0.44	Moderate
miR-92a-3p	CYBRD1	293	-2.14	-2.4	-0.44	Moderate
miR-92a-3p	OSMR	293	-2.14	-0.62	-0.44	Moderate
miR-92a-3p	ADAMTS1	293	-2.14	-2.24	-0.44	Moderate
miR-92a-3p	CD59	293	-2.14	-0.66	-0.44	Moderate
miR-93-3p	PLXNA4	293	-1.06	-1	-0.44	Moderate
miR-93-3p	HEYL	293	-1.06	0.7	-0.44	Moderate
miR-93-5p	GNB4	293	-0.3	-1	-0.44	Moderate
miR-93-5p	MAP3K3	293	-0.3	-0.63	-0.44	Moderate
miR-940	WFDC8	30	-1.41	5.37	0.44	Moderate
miR-940	E2F1	293	-1.41	1.58	0.44	Moderate
miR-96-5p	NPTX1	281	2.65	-6.62	-0.44	Moderate
miR-98-5p	ANKRD46	293	4.22	0.25	0.44	Moderate
miR-98-5p	SLC25A32	293	4.22	0.99	0.44	Moderate
let-7c-5p	TGFBR1	293	-3.06	0.12	0.43	Moderate
let-7d-5p	HAND1	197	-0.44	-5.49	-0.43	Moderate
miR-106a-5p	PTGIS	293	0.97	-2.68	-0.43	Moderate
miR-106a-5p	CRISPLD2	293	0.97	-1.1	-0.43	Moderate
miR-106b-5p	RBM20	290	4.42	-3.5	-0.43	Moderate
miR-106b-5p	CEP170	293	4.42	0.29	-0.43	Moderate
miR-106b-5p	ITPKB	293	4.42	-1.02	-0.43	Moderate
miR-106b-5p	KATNAL1	293	4.42	-1.12	-0.43	Moderate
miR-106b-5p	SHISA2	293	4.42	2.45	-0.43	Moderate
miR-106b-5p	KCND3	281	4.42	-2.23	-0.43	Moderate
miR-106b-5p	UGCG	293	4.42	-1	-0.43	Moderate
miR-106b-5p	ANKRD50	293	4.42	-0.03	-0.43	Moderate
miR-1224-3p	STAC2	28	-0.34	-2.32	0.43	Moderate
miR-125b-5p	BMPR1B	279	-3.56	-0.89	0.43	Moderate
miR-125b-5p	PTH1R	286	-3.56	-3.29	0.43	Moderate
miR-128-3p	ZFHX4	293	0.31	-2.2	-0.43	Moderate
miR-128-3p	INA	273	0.31	-4.1	-0.43	Moderate
miR-128-3p	TXNIP	293	0.31	-1.69	-0.43	Moderate
miR-128-3p	MRPL44	293	0.31	-0.13	0.43	Moderate
miR-1284	ADCYAP1	167	-1.68	-2.01	-0.43	Moderate
miR-129-1-3p	RRAD	32	-0.42	-1.2	-0.43	Moderate
miR-1293	CHAC1	101	-0.74	1.25	0.43	Moderate
miR-130b-3p	KLF9	293	1.49	-1.96	-0.43	Moderate
miR-130b-3p	HBP1	293	1.49	-0.56	-0.43	Moderate
miR-130b-3p	ZNF154	292	1.49	-1.58	-0.43	Moderate
miR-130b-5p	P2RX7	293	-2.61	-1.93	-0.43	Moderate
miR-145-3p	GEM	293	0.16	-1.06	0.43	Moderate
miR-145-5p	MYOCD	293	-5.03	-4.13	0.43	Moderate
miR-148a-3p	MAFB	293	2.9	-1.05	-0.43	Moderate
miR-148a-3p	ADARB1	293	2.9	-0.77	-0.43	Moderate
miR-148a-5p	RCAN2	293	0.81	-2.11	-0.43	Moderate
miR-148b-3p	DPT	293	0.66	-5.38	-0.43	Moderate
miR-148b-3p	GAS1	293	0.66	-2.19	-0.43	Moderate
miR-150-5p	MYO1F	293	-4.75	-0.94	0.43	Moderate
miR-152-3p	GAS1	293	3.41	-2.19	0.43	Moderate
miR-15a-5p	HEYL	293	3.03	0.7	-0.43	Moderate
miR-15a-5p	ITPR1	293	3.03	-1.75	-0.43	Moderate
miR-15a-5p	C2orf74	293	3.03	-2.16	-0.43	Moderate
miR-16-5p	CALU	293	3.22	0.68	-0.43	Moderate
miR-16-5p	NRP1	293	3.22	-0.66	-0.43	Moderate
miR-16-5p	PANX1	293	3.22	0.32	-0.43	Moderate
miR-17-5p	KIAA0513	293	3	-2.26	-0.43	Moderate
miR-17-5p	CLIC4	293	3	-0.84	-0.43	Moderate
miR-17-5p	TXNIP	293	3	-1.69	-0.43	Moderate
miR-17-5p	KAT2B	293	3	-1.87	-0.43	Moderate
miR-17-5p	IGFBP3	293	3	0.65	-0.43	Moderate
miR-17-5p	ADD1	293	3	-0.81	-0.43	Moderate
miR-17-5p	GPR183	293	3	-1.87	-0.43	Moderate
miR-182-5p	MAP3K3	293	4.16	-0.63	-0.43	Moderate
miR-187-5p	ZBTB5	22	-0.4	0.16	-0.43	Moderate
miR-188-5p	C8orf46	226	1.49	-3.06	-0.43	Moderate
miR-188-5p	ADORA3	293	1.49	-2.68	-0.43	Moderate
miR-18a-5p	CDCA5	292	2.54	1.37	0.43	Moderate
miR-18a-5p	CTGF	292	2.54	-0.07	-0.43	Moderate
miR-18a-5p	PKMYT1	292	2.54	1.46	0.43	Moderate
miR-1908-5p	VPS8	28	-0.38	-0.22	-0.43	Moderate
miR-192-5p	CDON	293	1.94	-1.79	-0.43	Moderate
miR-192-5p	DCBLD2	293	1.94	0.04	-0.43	Moderate
miR-192-5p	RASSF8	293	1.94	-1.67	-0.43	Moderate
miR-192-5p	PPP1R12A	293	1.94	-0.62	-0.43	Moderate
miR-192-5p	B3GALNT1	293	1.94	-0.28	-0.43	Moderate
miR-192-5p	EPM2A	293	1.94	-1.83	-0.43	Moderate
miR-192-5p	ANKRD6	293	1.94	-1.19	-0.43	Moderate
miR-194-3p	PHLDA3	293	-4.16	-0.38	-0.43	Moderate
miR-194-3p	HOXC4	282	-4.16	-0.9	-0.43	Moderate
miR-19b-3p	PRICKLE2	293	5.5	-2.15	-0.43	Moderate
miR-19b-3p	ROR1	289	5.5	-2.59	-0.43	Moderate
miR-19b-3p	DEGS1	293	5.5	0.08	-0.43	Moderate
miR-19b-3p	PLXNC1	292	5.5	-1.7	-0.43	Moderate
miR-200a-3p	RAB8B	293	2.83	-0.58	-0.43	Moderate
miR-200b-3p	OSTM1	293	0.93	-0.6	-0.43	Moderate
miR-200b-3p	NLGN4X	293	0.93	-2.47	-0.43	Moderate
miR-200c-3p	WIPF1	293	-1.83	-0.97	-0.43	Moderate
miR-200c-3p	SERPINH1	293	-1.83	0.99	-0.43	Moderate
miR-203a-3p	TCF4	293	3.39	-0.91	-0.43	Moderate
miR-20a-5p	CYBRD1	293	4.54	-2.4	-0.43	Moderate
miR-20a-5p	SH3BP5	293	4.54	-0.66	-0.43	Moderate
miR-20a-5p	ADAT2	293	4.54	1.32	0.43	Moderate
miR-20a-5p	UBE2C	293	4.54	1.95	0.43	Moderate
miR-20a-5p	PIP4K2A	293	4.54	-0.4	-0.43	Moderate
miR-20a-5p	SEMA7A	293	4.54	0.18	-0.43	Moderate
miR-20a-5p	MEF2D	293	4.54	-0.91	-0.43	Moderate
miR-20a-5p	GNS	293	4.54	-0.05	-0.43	Moderate
miR-20a-5p	TMEM100	287	4.54	-4.5	-0.43	Moderate
miR-21-3p	RBPMS	293	1.71	-0.9	-0.43	Moderate
miR-211-5p	SLC43A1	29	-0.34	0.89	0.43	Moderate
miR-211-5p	ZNF385D	25	-0.34	-1.82	-0.43	Moderate
miR-211-5p	FZD8	29	-0.34	-0.82	-0.43	Moderate
miR-211-5p	ALDH1A2	29	-0.34	-2.46	-0.43	Moderate
miR-211-5p	SYNGR1	29	-0.34	-2.88	-0.43	Moderate
miR-215-5p	RAB23	293	3.26	-1.06	-0.43	Moderate
miR-218-5p	ADAM12	293	2.8	3.45	0.43	Moderate
miR-218-5p	PDLIM7	293	2.8	-1.32	0.43	Moderate
miR-218-5p	SYT11	293	2.8	-1.4	0.43	Moderate
miR-218-5p	RHOQ	293	2.8	-0.31	0.43	Moderate
miR-219a-1-3p	ZWINT	293	-2.34	0.7	0.43	Moderate
miR-25-3p	LATS2	293	0.8	-0.33	-0.43	Moderate
miR-25-5p	LIMS2	234	-1.8	-3.03	-0.43	Moderate
miR-26b-3p	LIFR	293	-1.38	-3.9	-0.43	Moderate
miR-26b-5p	COL5A1	293	2.71	1.33	-0.43	Moderate
miR-26b-5p	GLI2	293	2.71	-0.79	-0.43	Moderate
miR-26b-5p	MCC	293	2.71	-1.01	-0.43	Moderate
miR-26b-5p	HSPB7	293	2.71	-3.9	-0.43	Moderate
miR-26b-5p	FSTL1	293	2.71	-0.36	-0.43	Moderate
miR-29a-3p	ENTPD1	293	0.47	0.01	-0.43	Moderate
miR-29a-3p	AKT3	293	0.47	-1.49	-0.43	Moderate
miR-29a-3p	LAMA2	293	0.47	-1.69	-0.43	Moderate
miR-29a-5p	GEM	292	1.36	-1.06	-0.43	Moderate
miR-29b-3p	COL3A1	293	4.79	0.85	-0.43	Moderate
miR-29b-3p	MMP2	293	4.79	-0.21	-0.43	Moderate
miR-30b-5p	TSHZ3	293	2.32	-1.58	-0.43	Moderate
miR-30b-5p	CTHRC1	293	2.32	3.28	-0.43	Moderate
miR-30c-1-3p	HAVCR2	283	-1.83	-0.69	-0.43	Moderate
miR-30c-2-3p	MATN3	293	-2.97	1.96	0.43	Moderate
miR-30d-3p	COLEC12	292	1.46	-2.57	-0.43	Moderate
miR-32-5p	FKBP14	293	3.95	0.5	-0.43	Moderate
miR-335-3p	GALR1	94	4.24	-2.5	-0.43	Moderate
miR-335-5p	IL18BP	293	3.94	-0.59	-0.43	Moderate
miR-335-5p	COL11A1	293	3.94	6.5	-0.43	Moderate
miR-335-5p	CDH11	293	3.94	1.19	-0.43	Moderate
miR-335-5p	CLIC2	293	3.94	-1.73	-0.43	Moderate
miR-335-5p	NOTCH3	293	3.94	1.09	-0.43	Moderate
miR-335-5p	BMP1	293	3.94	-0.2	-0.43	Moderate
miR-335-5p	ITPR1	293	3.94	-1.75	-0.43	Moderate
miR-335-5p	FPR1	293	3.94	-0.67	-0.43	Moderate
miR-335-5p	NPC1	293	3.94	-0.02	-0.43	Moderate
miR-335-5p	SPP1	293	3.94	2.2	-0.43	Moderate
miR-335-5p	BCL2A1	293	3.94	-0.13	-0.43	Moderate
miR-335-5p	ZDHHC15	286	3.94	-2.55	-0.43	Moderate
miR-335-5p	MFNG	293	3.94	-1.37	-0.43	Moderate
miR-335-5p	VMO1	293	3.94	-0.4	-0.43	Moderate
miR-335-5p	THBD	293	3.94	-0.81	-0.43	Moderate
miR-335-5p	CD226	288	3.94	-1.54	-0.43	Moderate
miR-335-5p	PLXND1	293	3.94	0.11	-0.43	Moderate
miR-335-5p	CD276	293	3.94	0.85	-0.43	Moderate
miR-335-5p	ITGA1	293	3.94	-0.44	-0.43	Moderate
miR-335-5p	DAAM2	293	3.94	-2.2	-0.43	Moderate
miR-335-5p	UST	292	3.94	-2.44	-0.43	Moderate
miR-335-5p	ZEB1	293	3.94	-2.03	-0.43	Moderate
miR-335-5p	SH2D3C	293	3.94	-0.73	-0.43	Moderate
miR-335-5p	LONRF2	261	3.94	-5.15	-0.43	Moderate
miR-335-5p	HIC1	293	3.94	-1.15	-0.43	Moderate
miR-335-5p	ADAMTS16	288	3.94	-1.6	-0.43	Moderate
miR-335-5p	NEFH	292	3.94	-2.08	-0.43	Moderate
miR-335-5p	CLIP3	293	3.94	-2.37	-0.43	Moderate
miR-33a-5p	ADAM12	293	2.29	3.45	-0.43	Moderate
miR-33a-5p	TRPC4	293	2.29	-1.42	-0.43	Moderate
miR-33b-5p	ITGBL1	288	0.74	1.46	-0.43	Moderate
miR-345-5p	ZNF667	286	-1.35	-1.93	-0.43	Moderate
miR-34a-5p	HIST1H4F	28	1.47	1.17	-0.43	Moderate
miR-363-3p	FAM129A	292	-1.72	-3.67	0.43	Moderate
miR-363-5p	INMT	21	-0.25	-1.04	-0.43	Moderate
miR-378a-5p	SSPN	293	-4.29	-1.98	-0.43	Moderate
miR-484	ZBTB4	293	-2.95	-0.76	-0.43	Moderate
miR-489-3p	PTGER3	116	-0.97	-2.11	-0.43	Moderate
miR-501-3p	CSRP1	293	-2.13	-2.41	-0.43	Moderate
miR-505-3p	PJA2	293	-2.35	-1.4	-0.43	Moderate
miR-589-5p	GFRA1	289	-3	-4.04	-0.43	Moderate
miR-590-5p	OLR1	290	3.16	2.75	-0.43	Moderate
miR-615-5p	HIST3H2BB	29	-0.38	1.26	0.43	Moderate
miR-651-5p	KIAA0408	108	0.07	-4.74	-0.43	Moderate
miR-7-5p	PRDM6	290	2.37	-2.86	-0.43	Moderate
miR-92a-3p	ACTC1	281	-2.14	-2.09	-0.43	Moderate
miR-92a-3p	SHE	293	-2.14	-2.07	-0.43	Moderate
miR-92a-3p	MAP1B	293	-2.14	-1.78	-0.43	Moderate
miR-92a-3p	MYO5A	293	-2.14	-1.36	-0.43	Moderate
miR-92a-3p	TTLL7	288	-2.14	-2.47	-0.43	Moderate
miR-92a-3p	EPHA4	293	-2.14	-2.03	-0.43	Moderate
miR-92a-3p	UCHL1	291	-2.14	-3.2	-0.43	Moderate
miR-92a-3p	NPTN	293	-2.14	-0.82	-0.43	Moderate
miR-92b-3p	PPP1R3D	293	-3.58	0.4	-0.43	Moderate
miR-93-5p	LOXL1	293	-0.3	0.11	-0.43	Moderate
miR-93-5p	CRY2	293	-0.3	-0.88	-0.43	Moderate
miR-93-5p	BMPR2	293	-0.3	-0.29	-0.43	Moderate
miR-93-5p	NR3C1	293	-0.3	-2.14	-0.43	Moderate
miR-942-5p	ATXN1	293	-0.6	-0.5	-0.43	Moderate
miR-98-5p	SUV39H1	293	4.22	0.94	0.43	Moderate
let-7e-5p	COL8A1	293	-0.88	0.89	0.42	Moderate
let-7g-5p	VCL	293	1.3	-1.07	-0.42	Moderate
miR-1-3p	FLNA	293	3.19	-2.65	0.42	Moderate
miR-100-5p	BMPR2	293	0.21	-0.29	0.42	Moderate
miR-106a-5p	KCNB1	209	0.97	-4.62	-0.42	Moderate
miR-106a-5p	ZBTB47	293	0.97	-1.04	-0.42	Moderate
miR-106a-5p	ITGB1	293	0.97	-0.18	-0.42	Moderate
miR-106a-5p	ATXN1	293	0.97	-0.5	-0.42	Moderate
miR-106b-5p	NAGK	293	4.42	-0.45	-0.42	Moderate
miR-106b-5p	FEZ2	293	4.42	-0.9	-0.42	Moderate
miR-106b-5p	TPM4	293	4.42	0.63	-0.42	Moderate
miR-106b-5p	NID1	293	4.42	-0.58	-0.42	Moderate
miR-106b-5p	OSTM1	293	4.42	-0.6	-0.42	Moderate
miR-106b-5p	SEMA7A	293	4.42	0.18	-0.42	Moderate
miR-106b-5p	TRIB2	293	4.42	0.1	-0.42	Moderate
miR-106b-5p	FKBP14	293	4.42	0.5	-0.42	Moderate
miR-1224-3p	KCNJ4	23	-0.34	-0.19	0.42	Moderate
miR-1225-3p	UNC13A	21	-0.21	-0.65	-0.42	Moderate
miR-1238-3p	TXLNG	21	-0.25	0.97	0.42	Moderate
miR-1248	PRKCB	172	-1.21	-3.24	-0.42	Moderate
miR-1248	ZNF281	172	-1.21	0.39	-0.42	Moderate
miR-1248	MYO1F	172	-1.21	-0.94	-0.42	Moderate
miR-125b-5p	LIFR	293	-3.56	-3.9	0.42	Moderate
miR-125b-5p	FBN1	293	-3.56	-0.56	0.42	Moderate
miR-128-3p	NTRK3	257	0.31	-3.2	-0.42	Moderate
miR-128-3p	ITPR1	293	0.31	-1.75	-0.42	Moderate
miR-128-3p	NR1D2	293	0.31	-0.19	-0.42	Moderate
miR-128-3p	ILK	293	0.31	-1.03	-0.42	Moderate
miR-1307-3p	C16orf45	293	-3.21	-1.83	-0.42	Moderate
miR-130b-3p	LIPA	293	1.49	-0.78	-0.42	Moderate
miR-130b-5p	VCL	293	-2.61	-1.07	-0.42	Moderate
miR-130b-5p	PRKCB	293	-2.61	-3.24	-0.42	Moderate
miR-130b-5p	CRY2	293	-2.61	-0.88	-0.42	Moderate
miR-133a-3p	CACNA1C	293	-5.67	-1.64	0.42	Moderate
miR-141-5p	SIRPA	293	4.29	-0.52	-0.42	Moderate
miR-143-3p	COL3A1	293	3.13	0.85	0.42	Moderate
miR-148a-5p	GRIN2A	232	0.81	-3.54	-0.42	Moderate
miR-148b-3p	GFRA1	289	0.66	-4.04	-0.42	Moderate
miR-148b-3p	NDN	293	0.66	-2.15	-0.42	Moderate
miR-149-3p	IGF1	78	-1.08	-2.6	-0.42	Moderate
miR-15a-5p	CBX6	293	3.03	-1.82	-0.42	Moderate
miR-15a-5p	LAMC1	293	3.03	-0.07	-0.42	Moderate
miR-15a-5p	TLL1	284	3.03	-3.18	-0.42	Moderate
miR-15b-5p	AKT3	293	-2.8	-1.49	-0.42	Moderate
miR-15b-5p	RAB23	293	-2.8	-1.06	-0.42	Moderate
miR-16-5p	MLLT11	293	3.22	-1.39	-0.42	Moderate
miR-16-5p	SEMA4C	293	3.22	0.18	-0.42	Moderate
miR-16-5p	CADM1	293	3.22	-1.62	-0.42	Moderate
miR-17-5p	EGR2	293	3	-0.73	-0.42	Moderate
miR-17-5p	KCND3	281	3	-2.23	-0.42	Moderate
miR-17-5p	ATXN1	293	3	-0.5	-0.42	Moderate
miR-17-5p	IGFBP5	293	3	-0.84	-0.42	Moderate
miR-17-5p	ADARB1	293	3	-0.77	-0.42	Moderate
miR-186-5p	FGF2	293	0.72	-2.17	-0.42	Moderate
miR-187-5p	CYP1B1	22	-0.4	-1.74	-0.42	Moderate
miR-188-5p	PCDH9	281	1.49	-3.1	-0.42	Moderate
miR-18a-3p	SVIL	292	-1.86	-2.08	-0.42	Moderate
miR-1909-5p	SH3TC2	23	-0.27	2.8	0.42	Moderate
miR-1914-5p	AFF1	90	-1.06	-0.81	-0.42	Moderate
miR-192-5p	ESR1	286	1.94	-2.1	-0.42	Moderate
miR-192-5p	SLC7A2	293	1.94	-2	-0.42	Moderate
miR-192-5p	TTYH2	293	1.94	-1.32	-0.42	Moderate
miR-192-5p	TMEM136	293	1.94	-0.23	-0.42	Moderate
miR-199a-5p	CTGF	293	-0.25	-0.07	0.42	Moderate
miR-19b-3p	HIC1	293	5.5	-1.15	-0.42	Moderate
miR-19b-3p	GPR137B	293	5.5	0.17	-0.42	Moderate
miR-19b-3p	THBS1	293	5.5	-0.8	-0.42	Moderate
miR-19b-3p	PSAP	293	5.5	-0.52	-0.42	Moderate
miR-200c-3p	TMEM119	293	-1.83	-0.7	-0.42	Moderate
miR-200c-3p	DLC1	293	-1.83	-1.05	-0.42	Moderate
miR-200c-3p	AVPR1A	277	-1.83	-1.24	-0.42	Moderate
miR-203a-3p	DLC1	293	3.39	-1.05	-0.42	Moderate
miR-20a-5p	PDRG1	293	4.54	1.1	0.42	Moderate
miR-20a-5p	MAN1C1	293	4.54	-1.47	-0.42	Moderate
miR-20a-5p	MCC	293	4.54	-1.01	-0.42	Moderate
miR-20a-5p	DEGS1	293	4.54	0.08	-0.42	Moderate
miR-20a-5p	TRIM8	293	4.54	0.15	-0.42	Moderate
miR-20a-5p	THBS1	293	4.54	-0.8	-0.42	Moderate
miR-20a-5p	BHMT2	291	4.54	-3.11	-0.42	Moderate
miR-211-5p	MBNL1	29	-0.34	-0.88	-0.42	Moderate
miR-211-5p	TXNIP	29	-0.34	-1.69	-0.42	Moderate
miR-211-5p	BBS9	29	-0.34	-0.09	-0.42	Moderate
miR-211-5p	LRRC4	29	-0.34	-1.39	-0.42	Moderate
miR-215-5p	PIP4K2B	293	3.26	0.16	-0.42	Moderate
miR-218-5p	FN1	293	2.8	-0.19	0.42	Moderate
miR-218-5p	CDC42EP3	293	2.8	-0.94	0.42	Moderate
miR-218-5p	KCNMA1	293	2.8	-4.27	0.42	Moderate
miR-218-5p	FLNA	293	2.8	-2.65	0.42	Moderate
miR-218-5p	VAT1	293	2.8	-0.38	0.42	Moderate
miR-219a-1-3p	CCNF	293	-2.34	1.25	0.42	Moderate
miR-26b-5p	LOXL2	293	2.71	1.43	-0.42	Moderate
miR-26b-5p	VIM	293	2.71	-1	-0.42	Moderate
miR-26b-5p	PKD2	293	2.71	-0.68	-0.42	Moderate
miR-26b-5p	PLXNC1	292	2.71	-1.7	-0.42	Moderate
miR-26b-5p	GPNMB	293	2.71	-1.55	-0.42	Moderate
miR-29a-3p	PDGFRB	293	0.47	0.67	-0.42	Moderate
miR-29a-3p	ITGA11	293	0.47	1.4	-0.42	Moderate
miR-29a-3p	SERPINH1	293	0.47	0.99	-0.42	Moderate
miR-29a-3p	COL4A1	293	0.47	1.04	-0.42	Moderate
miR-29a-3p	COL1A2	293	0.47	1.14	-0.42	Moderate
miR-29a-3p	LOX	293	0.47	0.62	-0.42	Moderate
miR-29a-3p	TMTC3	293	0.47	0.06	-0.42	Moderate
miR-29a-3p	MMP2	293	0.47	-0.21	-0.42	Moderate
miR-29a-5p	PPP1R12B	292	1.36	-3.03	-0.42	Moderate
miR-29b-3p	TGFB3	293	4.79	-0.23	-0.42	Moderate
miR-29b-3p	PDGFRB	293	4.79	0.67	-0.42	Moderate
miR-29b-3p	COL6A3	293	4.79	0.16	-0.42	Moderate
miR-29b-3p	WWTR1	293	4.79	-1.64	-0.42	Moderate
miR-30a-5p	RAB34	293	0.26	-1.18	0.42	Moderate
miR-30a-5p	CNPY4	293	0.26	-0.55	0.42	Moderate
miR-30c-1-3p	WWTR1	283	-1.83	-1.64	-0.42	Moderate
miR-32-5p	GFPT2	293	3.95	-0.94	-0.42	Moderate
miR-32-5p	NR3C1	293	3.95	-2.14	-0.42	Moderate
miR-32-5p	FUT11	293	3.95	-0.25	-0.42	Moderate
miR-326	SPTLC1	293	-1.13	-0.05	-0.42	Moderate
miR-335-3p	HSPD1	293	4.24	1.35	0.42	Moderate
miR-335-3p	TMTC1	293	4.24	-2.27	-0.42	Moderate
miR-335-3p	NUPL2	293	4.24	0.68	0.42	Moderate
miR-335-3p	PNO1	293	4.24	0.97	0.42	Moderate
miR-335-5p	COL10A1	293	3.94	6.7	-0.42	Moderate
miR-335-5p	POPDC2	293	3.94	-4.1	-0.42	Moderate
miR-335-5p	GULP1	293	3.94	-1.39	-0.42	Moderate
miR-335-5p	USP44	261	3.94	-1.79	-0.42	Moderate
miR-335-5p	IL21R	293	3.94	-0.85	-0.42	Moderate
miR-335-5p	RASSF8	293	3.94	-1.67	-0.42	Moderate
miR-335-5p	SLFN5	293	3.94	-0.19	-0.42	Moderate
miR-335-5p	GBP4	293	3.94	-0.7	-0.42	Moderate
miR-335-5p	CHAT	54	3.94	-3.31	-0.42	Moderate
miR-335-5p	COL8A2	293	3.94	-0.22	-0.42	Moderate
miR-335-5p	LRRC36	293	3.94	2.46	0.42	Moderate
miR-335-5p	PDE5A	293	3.94	-2.23	-0.42	Moderate
miR-335-5p	OAS2	293	3.94	0.27	-0.42	Moderate
miR-335-5p	TNFAIP2	293	3.94	-0.25	-0.42	Moderate
miR-335-5p	CCDC69	293	3.94	-3.22	-0.42	Moderate
miR-335-5p	SYNPO2	293	3.94	-4.89	-0.42	Moderate
miR-374b-5p	WWTR1	293	3.55	-1.64	-0.42	Moderate
miR-378a-3p	GLI3	293	-4.84	-2.44	-0.42	Moderate
miR-378a-5p	ATCAY	216	-4.29	-3.94	-0.42	Moderate
miR-421	AHNAK	293	1.2	-1.8	-0.42	Moderate
miR-425-3p	SPSB1	293	-1.72	-0.35	-0.42	Moderate
miR-429	SEC23A	293	4.71	-0.84	-0.42	Moderate
miR-432-3p	NXPH3	41	-0.46	-2.5	-0.42	Moderate
miR-455-3p	SCRG1	193	-2.16	-4.64	-0.42	Moderate
miR-483-5p	IGDCC3	157	-1.85	-0.88	0.42	Moderate
miR-484	FAM129A	293	-2.95	-3.67	-0.42	Moderate
miR-484	ACTA2	293	-2.95	-1.85	-0.42	Moderate
miR-500a-3p	LRRC55	286	-1.34	-2.36	-0.42	Moderate
miR-513c-5p	PAPLN	65	-0.47	-0.98	-0.42	Moderate
miR-513c-5p	CKS2	65	-0.47	1.17	0.42	Moderate
miR-513c-5p	BNC2	65	-0.47	-2.31	-0.42	Moderate
miR-552-3p	DSN1	293	3.43	1.19	0.42	Moderate
miR-576-5p	IGF1	291	0.33	-2.6	-0.42	Moderate
miR-577	SLFN11	293	3.6	-0.79	-0.42	Moderate
miR-577	TAL1	293	3.6	-1.4	-0.42	Moderate
miR-589-3p	NPAS3	272	-2.4	-2.57	-0.42	Moderate
miR-589-5p	TLL1	284	-3	-3.18	-0.42	Moderate
miR-615-3p	P4HB	197	-3.42	0.19	0.42	Moderate
miR-615-3p	RALGAPB	197	-3.42	0.38	-0.42	Moderate
miR-615-3p	C12orf57	197	-3.42	-1.01	0.42	Moderate
miR-615-5p	NACC1	35	-0.38	0.13	0.42	Moderate
miR-616-5p	SHE	272	-2.54	-2.07	-0.42	Moderate
miR-625-3p	IGFBP5	293	-1.52	-0.84	-0.42	Moderate
miR-625-5p	FNBP1	293	-0.53	-2.03	-0.42	Moderate
miR-629-3p	NEGR1	293	-3.8	-3.56	-0.42	Moderate
miR-636	BIRC5	170	-1.33	1.2	0.42	Moderate
miR-651-5p	CRISPLD2	291	0.07	-1.1	-0.42	Moderate
miR-660-5p	MYOCD	293	3.08	-4.13	-0.42	Moderate
miR-7-1-3p	KCNB1	209	3.1	-4.62	-0.42	Moderate
miR-7-1-3p	TWIST1	293	3.1	1.25	-0.42	Moderate
miR-769-5p	PRUNE2	293	0.03	-2.29	-0.42	Moderate
miR-92a-1-5p	HAND1	197	-1.7	-5.49	-0.42	Moderate
miR-92a-1-5p	PPP1R12B	293	-1.7	-3.03	-0.42	Moderate
miR-92a-3p	STAT2	293	-2.14	-0.02	-0.42	Moderate
miR-92a-3p	ABCA3	293	-2.14	-1.29	-0.42	Moderate
miR-92a-3p	ZFHX4	293	-2.14	-2.2	-0.42	Moderate
miR-92a-3p	ITPR1	293	-2.14	-1.75	-0.42	Moderate
miR-92a-3p	FAM20C	293	-2.14	-0.58	-0.42	Moderate
miR-92a-3p	FUT11	293	-2.14	-0.25	-0.42	Moderate
miR-92a-3p	FAM49A	291	-2.14	-2.04	-0.42	Moderate
miR-92a-3p	PIK3CD	293	-2.14	-1.49	-0.42	Moderate
miR-92a-3p	MEF2C	293	-2.14	-1.79	-0.42	Moderate
miR-92a-3p	MYO1C	293	-2.14	-0.98	-0.42	Moderate
miR-92a-3p	ACTR1A	293	-2.14	-0.47	-0.42	Moderate
miR-92a-3p	EIF6	293	-2.14	0.62	0.42	Moderate
miR-92b-3p	ANP32E	293	-3.58	0.63	0.42	Moderate
miR-93-3p	ELAVL3	168	-1.06	-3.5	-0.42	Moderate
miR-93-3p	KLF8	293	-1.06	-1.6	-0.42	Moderate
miR-93-5p	RAB8B	293	-0.3	-0.58	-0.42	Moderate
miR-93-5p	POLQ	293	-0.3	1.37	0.42	Moderate
miR-93-5p	CLIC4	293	-0.3	-0.84	-0.42	Moderate
miR-93-5p	DNAJB4	293	-0.3	-1.2	-0.42	Moderate
miR-93-5p	ZNF532	293	-0.3	-0.34	-0.42	Moderate
miR-93-5p	RBM20	290	-0.3	-3.5	-0.42	Moderate
miR-93-5p	MAD2L1	293	-0.3	1.23	0.42	Moderate
miR-942-5p	LPP	293	-0.6	-1.83	-0.42	Moderate
miR-96-5p	RECK	293	2.65	-1.64	-0.42	Moderate
miR-98-5p	HAND1	197	4.22	-5.49	-0.42	Moderate
let-7c-5p	TBC1D19	293	-3.06	-0.05	0.41	Moderate
miR-1-3p	PCDH7	293	3.19	-2.04	0.41	Moderate
miR-106a-5p	CERCAM	293	0.97	0.07	-0.41	Moderate
miR-106a-5p	TXNIP	293	0.97	-1.69	-0.41	Moderate
miR-106a-5p	FAM160B1	293	0.97	-0.11	-0.41	Moderate
miR-106a-5p	F2R	293	0.97	0.97	-0.41	Moderate
miR-106a-5p	CLIC4	293	0.97	-0.84	-0.41	Moderate
miR-106a-5p	CAV1	293	0.97	-2.45	-0.41	Moderate
miR-106a-5p	SERINC1	293	0.97	-0.8	-0.41	Moderate
miR-106a-5p	CFL2	293	0.97	-2.95	-0.41	Moderate
miR-106b-5p	SOCS5	293	4.42	-0.08	-0.41	Moderate
miR-106b-5p	TWIST1	293	4.42	1.25	-0.41	Moderate
miR-1234-3p	PTGIS	79	-0.95	-2.68	-0.41	Moderate
miR-124-3p	CUX2	62	-0.61	-2.91	0.41	Moderate
miR-1248	PDE1B	172	-1.21	-2.05	-0.41	Moderate
miR-125b-2-3p	GREB1	286	-2.48	0.73	0.41	Moderate
miR-125b-2-3p	CSMD2	287	-2.48	1.11	0.41	Moderate
miR-128-3p	RELN	281	0.31	-4.13	-0.41	Moderate
miR-128-3p	A2M	293	0.31	-1.42	-0.41	Moderate
miR-130b-3p	CYLD	293	1.49	-0.68	-0.41	Moderate
miR-130b-3p	HIVEP2	293	1.49	0.02	-0.41	Moderate
miR-130b-3p	CHEK2	293	1.49	0.86	0.41	Moderate
miR-130b-3p	E2F1	293	1.49	1.58	0.41	Moderate
miR-130b-3p	SLMAP	293	1.49	-1.29	-0.41	Moderate
miR-130b-3p	FYCO1	293	1.49	-0.97	-0.41	Moderate
miR-130b-5p	THBS2	293	-2.61	1.47	-0.41	Moderate
miR-130b-5p	HHIP	286	-2.61	-2.52	-0.41	Moderate
miR-132-3p	FGF22	37	-1.82	1.73	0.41	Moderate
miR-133b	ITPKB	285	-2.9	-1.02	0.41	Moderate
miR-139-3p	KANK2	293	-5.73	-2.06	0.41	Moderate
miR-141-5p	MYO5A	293	4.29	-1.36	-0.41	Moderate
miR-142-3p	AGTR2	48	5.02	-1.18	-0.41	Moderate
miR-142-3p	IRF1	293	5.02	-0.56	0.41	Moderate
miR-143-3p	PDGFB	293	3.13	0.42	0.41	Moderate
miR-143-3p	MMP14	293	3.13	1.09	0.41	Moderate
miR-145-3p	PALM2-AKAP2	293	0.16	-0.19	0.41	Moderate
miR-148a-3p	IGFBP5	293	2.9	-0.84	-0.41	Moderate
miR-149-3p	CHRDL1	76	-1.08	-4.66	-0.41	Moderate
miR-151a-3p	MAP1B	293	2.18	-1.78	-0.41	Moderate
miR-151a-5p	CAMTA2	293	-1.5	-0.98	-0.41	Moderate
miR-155-5p	HLA-DPA1	293	0.7	-1.59	0.41	Moderate
miR-15a-5p	FGF7	293	3.03	-1.95	-0.41	Moderate
miR-15a-5p	KIF1A	273	3.03	-4.97	-0.41	Moderate
miR-15a-5p	CADM1	293	3.03	-1.62	-0.41	Moderate
miR-15a-5p	AKT3	293	3.03	-1.49	-0.41	Moderate
miR-15b-5p	ITPR1	293	-2.8	-1.75	-0.41	Moderate
miR-15b-5p	ENTPD1	293	-2.8	0.01	-0.41	Moderate
miR-16-5p	RBMS3	290	3.22	-2.18	-0.41	Moderate
miR-16-5p	DLC1	293	3.22	-1.05	-0.41	Moderate
miR-17-3p	RGS2	293	2.07	-2.37	-0.41	Moderate
miR-17-3p	RNF11	293	2.07	-0.98	-0.41	Moderate
miR-17-5p	INPP5F	293	3	-0.22	-0.41	Moderate
miR-17-5p	PDLIM5	293	3	-0.38	-0.41	Moderate
miR-17-5p	DEGS1	293	3	0.08	-0.41	Moderate
miR-17-5p	NOTCH2	293	3	-0.41	-0.41	Moderate
miR-17-5p	UGCG	293	3	-1	-0.41	Moderate
miR-17-5p	TP53INP1	293	3	-1.27	-0.41	Moderate
miR-17-5p	SAMD9L	293	3	-1.04	-0.41	Moderate
miR-17-5p	QKI	293	3	-1.12	-0.41	Moderate
miR-17-5p	FBXL5	293	3	-0.99	-0.41	Moderate
miR-17-5p	STAT3	293	3	-0.36	-0.41	Moderate
miR-17-5p	CYLD	293	3	-0.68	-0.41	Moderate
miR-17-5p	F2R	293	3	0.97	-0.41	Moderate
miR-17-5p	ZNF532	293	3	-0.34	-0.41	Moderate
miR-17-5p	DNAJB4	293	3	-1.2	-0.41	Moderate
miR-17-5p	EPAS1	293	3	-1.24	-0.41	Moderate
miR-183-5p	FAM110B	293	2.22	-1.85	-0.41	Moderate
miR-183-5p	ZEB1	293	2.22	-2.03	-0.41	Moderate
miR-183-5p	C16orf45	293	2.22	-1.83	-0.41	Moderate
miR-186-5p	CCDC80	293	0.72	-2.41	-0.41	Moderate
miR-186-5p	PCDH10	215	0.72	-3.38	-0.41	Moderate
miR-188-5p	ATXN1	293	1.49	-0.5	-0.41	Moderate
miR-18a-3p	FAM107A	292	-1.86	-3.9	-0.41	Moderate
miR-18a-5p	RORA	292	2.54	-1.12	-0.41	Moderate
miR-18a-5p	TGFBR2	292	2.54	-0.39	-0.41	Moderate
miR-18a-5p	PDE4D	292	2.54	-1.63	-0.41	Moderate
miR-1908-5p	ANKRD52	28	-0.38	-0.01	0.41	Moderate
miR-191-5p	PSAP	293	-1.33	-0.52	-0.41	Moderate
miR-191-5p	NOTCH2	293	-1.33	-0.41	-0.41	Moderate
miR-1914-5p	BSN	90	-1.06	-1.12	-0.41	Moderate
miR-1914-5p	MKI67	90	-1.06	1.09	0.41	Moderate
miR-192-5p	MYB	293	1.94	0.33	0.41	Moderate
miR-192-5p	MACF1	293	1.94	-0.2	-0.41	Moderate
miR-192-5p	CHSY3	293	1.94	1.14	-0.41	Moderate
miR-192-5p	PRNP	293	1.94	-1.2	-0.41	Moderate
miR-192-5p	EML1	293	1.94	-2.77	-0.41	Moderate
miR-192-5p	ENTPD3	286	1.94	-3.55	-0.41	Moderate
miR-192-5p	MTMR9	293	1.94	-1	-0.41	Moderate
miR-192-5p	SLC16A7	283	1.94	-1.99	-0.41	Moderate
miR-196a-5p	REEP2	293	2.14	-2.99	-0.41	Moderate
miR-199a-5p	SERPINH1	293	-0.25	0.99	0.41	Moderate
miR-19b-3p	CLIP1	293	5.5	-0.31	-0.41	Moderate
miR-19b-3p	SIRPB2	292	5.5	-1.19	-0.41	Moderate
miR-19b-3p	KAT2B	293	5.5	-1.87	-0.41	Moderate
miR-19b-3p	IKZF1	293	5.5	-2.19	-0.41	Moderate
miR-19b-3p	ACVR1	293	5.5	0.16	-0.41	Moderate
miR-200b-3p	TMEM119	293	0.93	-0.7	-0.41	Moderate
miR-200b-3p	SEC23A	293	0.93	-0.84	-0.41	Moderate
miR-200c-3p	NLGN4X	293	-1.83	-2.47	-0.41	Moderate
miR-204-5p	GAN	270	-2.3	-0.17	-0.41	Moderate
miR-20a-3p	EGR2	293	3.12	-0.73	-0.41	Moderate
miR-20a-5p	NR3C1	293	4.54	-2.14	-0.41	Moderate
miR-20a-5p	ADD1	293	4.54	-0.81	-0.41	Moderate
miR-20a-5p	KIAA0513	293	4.54	-2.26	-0.41	Moderate
miR-20a-5p	PLEKHO2	293	4.54	-0.66	-0.41	Moderate
miR-20a-5p	PRKCB	293	4.54	-3.24	-0.41	Moderate
miR-20a-5p	TCF4	293	4.54	-0.91	-0.41	Moderate
miR-20a-5p	EPHA4	293	4.54	-2.03	-0.41	Moderate
miR-210-3p	LDHA	293	-1.16	0.42	0.41	Moderate
miR-211-5p	UBE2J1	29	-0.34	-0.58	-0.41	Moderate
miR-211-5p	SOD2	29	-0.34	0.03	-0.41	Moderate
miR-211-5p	KNTC1	29	-0.34	1.1	0.41	Moderate
miR-211-5p	BCL7A	29	-0.34	0.7	0.41	Moderate
miR-218-5p	KIAA1644	292	2.8	-3.91	0.41	Moderate
miR-218-5p	PACS1	293	2.8	0.24	0.41	Moderate
miR-218-5p	NRP1	293	2.8	-0.66	0.41	Moderate
miR-221-3p	CNRIP1	293	-0.01	-1.86	-0.41	Moderate
miR-223-3p	CCL3	292	2.05	0.08	0.41	Moderate
miR-224-5p	SLC7A14	182	1.5	-4.32	-0.41	Moderate
miR-25-3p	FGF2	293	0.8	-2.17	-0.41	Moderate
miR-25-5p	CLU	234	-1.8	-3	-0.41	Moderate
miR-26b-5p	RAI14	293	2.71	0.08	-0.41	Moderate
miR-26b-5p	GEM	293	2.71	-1.06	-0.41	Moderate
miR-26b-5p	CAV1	293	2.71	-2.45	-0.41	Moderate
miR-26b-5p	MAP3K12	293	2.71	-0.85	-0.41	Moderate
miR-26b-5p	DGKI	270	2.71	-0.03	-0.41	Moderate
miR-26b-5p	STON1-GTF2A1L	119	2.71	-2.97	-0.41	Moderate
miR-26b-5p	MGP	293	2.71	-2.5	-0.41	Moderate
miR-27a-3p	SFRP1	288	1.78	-5.95	-0.41	Moderate
miR-27a-3p	MAP1B	293	1.78	-1.78	-0.41	Moderate
miR-29b-3p	AKT3	293	4.79	-1.49	-0.41	Moderate
miR-29b-3p	CALU	293	4.79	0.68	-0.41	Moderate
miR-29b-3p	PDGFRA	293	4.79	-1.53	-0.41	Moderate
miR-29b-3p	COL5A2	293	4.79	1.46	-0.41	Moderate
miR-29b-3p	CSGALNACT2	293	4.79	0.28	-0.41	Moderate
miR-30b-5p	PIP4K2A	293	2.32	-0.4	-0.41	Moderate
miR-30b-5p	VASH1	293	2.32	-0.14	-0.41	Moderate
miR-30c-2-3p	CDH6	293	-2.97	0.74	0.41	Moderate
miR-30c-2-3p	RFTN2	293	-2.97	-0.59	0.41	Moderate
miR-30c-2-3p	KCNK3	281	-2.97	-4.1	0.41	Moderate
miR-30c-2-3p	KLF8	293	-2.97	-1.6	0.41	Moderate
miR-30d-3p	ADAM12	292	1.46	3.45	-0.41	Moderate
miR-32-5p	IL6ST	293	3.95	-1.63	-0.41	Moderate
miR-32-5p	SHE	293	3.95	-2.07	-0.41	Moderate
miR-32-5p	MYO5A	293	3.95	-1.36	-0.41	Moderate
miR-335-3p	BASP1	293	4.24	-0.69	-0.41	Moderate
miR-335-3p	ESR1	286	4.24	-2.1	-0.41	Moderate
miR-335-3p	HRH1	293	4.24	-0.35	-0.41	Moderate
miR-335-5p	MS4A2	289	3.94	-3.16	-0.41	Moderate
miR-335-5p	FAM124B	291	3.94	-0.93	-0.41	Moderate
miR-335-5p	PREX2	287	3.94	-2.22	-0.41	Moderate
miR-335-5p	ASPN	293	3.94	-0.31	-0.41	Moderate
miR-335-5p	LOXL4	293	3.94	-2.4	-0.41	Moderate
miR-335-5p	JAKMIP2	287	3.94	-1.74	-0.41	Moderate
miR-335-5p	ASB2	293	3.94	-3.96	-0.41	Moderate
miR-335-5p	LILRA5	293	3.94	-1.37	-0.41	Moderate
miR-335-5p	C10orf10	293	3.94	0.21	-0.41	Moderate
miR-335-5p	VASN	293	3.94	0.08	-0.41	Moderate
miR-335-5p	APOL2	293	3.94	-0.31	-0.41	Moderate
miR-335-5p	GRASP	293	3.94	-1.22	-0.41	Moderate
miR-335-5p	PTPN14	293	3.94	0.18	-0.41	Moderate
miR-335-5p	PDE2A	293	3.94	-3.33	-0.41	Moderate
miR-335-5p	CYP27C1	282	3.94	-1.46	-0.41	Moderate
miR-335-5p	CLEC14A	293	3.94	-0.99	-0.41	Moderate
miR-335-5p	PLXNA4	293	3.94	-1	-0.41	Moderate
miR-335-5p	MGP	293	3.94	-2.5	-0.41	Moderate
miR-335-5p	TRIM69	291	3.94	-0.97	-0.41	Moderate
miR-335-5p	LTBP1	293	3.94	-0.02	-0.41	Moderate
miR-335-5p	MYO9B	293	3.94	-0.2	-0.41	Moderate
miR-335-5p	NLRC4	293	3.94	-1.1	-0.41	Moderate
miR-335-5p	BACH2	293	3.94	-2.1	-0.41	Moderate
miR-335-5p	JAKMIP1	286	3.94	-1.31	-0.41	Moderate
miR-335-5p	CIITA	293	3.94	-1.22	-0.41	Moderate
miR-335-5p	SH2B3	293	3.94	-0.78	-0.41	Moderate
miR-335-5p	KIF17	292	3.94	-1.44	-0.41	Moderate
miR-335-5p	GPR162	293	3.94	-1.67	-0.41	Moderate
miR-339-5p	LIX1L	293	-4.15	-1.08	-0.41	Moderate
miR-33a-3p	SGCD	287	-0.44	-1.44	-0.41	Moderate
miR-33a-3p	KIAA0408	104	-0.44	-4.74	-0.41	Moderate
miR-33a-5p	ZNF208	288	2.29	-1.76	-0.41	Moderate
miR-33a-5p	ARHGAP15	293	2.29	-2.11	-0.41	Moderate
miR-33a-5p	KLF9	293	2.29	-1.96	-0.41	Moderate
miR-33b-5p	ZNF208	283	0.74	-1.76	-0.41	Moderate
miR-33b-5p	RORA	288	0.74	-1.12	-0.41	Moderate
miR-33b-5p	SOCS5	288	0.74	-0.08	-0.41	Moderate
miR-361-5p	ZBTB33	293	0.59	0.79	0.41	Moderate
miR-362-5p	EFNA5	293	-1	-2.44	-0.41	Moderate
miR-374b-5p	TRPS1	293	3.55	-1.31	-0.41	Moderate
miR-375	RAB3D	293	-3.91	0.59	0.41	Moderate
miR-378a-5p	SGTB	293	-4.29	-0.23	-0.41	Moderate
miR-378a-5p	VAMP4	293	-4.29	-0.27	-0.41	Moderate
miR-423-3p	ATP8B2	293	-3.47	-1.39	-0.41	Moderate
miR-425-3p	ISLR2	292	-1.72	-1.04	-0.41	Moderate
miR-425-5p	QKI	293	0.24	-1.12	-0.41	Moderate
miR-452-3p	PTPRM	291	1.85	-1.09	-0.41	Moderate
miR-452-3p	FAM181B	233	1.85	-3.23	-0.41	Moderate
miR-484	CHTF18	293	-2.95	1.39	0.41	Moderate
miR-484	AMOTL1	293	-2.95	-2.34	-0.41	Moderate
miR-489-3p	STC1	116	-0.97	1.89	-0.41	Moderate
miR-500a-3p	ZBTB46	293	-1.34	-0.28	-0.41	Moderate
miR-500a-5p	GAS1	293	-0.27	-2.19	-0.41	Moderate
miR-500a-5p	SLC8A1	293	-0.27	-1.92	-0.41	Moderate
miR-513c-5p	ELAVL4	52	-0.47	-4.06	-0.41	Moderate
miR-532-3p	SCN9A	293	-3.78	-4.44	-0.41	Moderate
miR-548j-5p	MCC	176	-1.23	-1.01	-0.41	Moderate
miR-552-3p	CAV2	293	3.43	-0.96	-0.41	Moderate
miR-615-5p	CENPO	35	-0.38	0.78	0.41	Moderate
miR-615-5p	ZNF488	35	-0.38	-0.76	0.41	Moderate
miR-616-5p	EMCN	272	-2.54	-1.32	-0.41	Moderate
miR-627-5p	RNF165	249	0.24	-2.05	-0.41	Moderate
miR-629-3p	MYOCD	293	-3.8	-4.13	-0.41	Moderate
miR-652-3p	ZEB1	293	-1.37	-2.03	-0.41	Moderate
miR-652-3p	ZBTB4	293	-1.37	-0.76	-0.41	Moderate
miR-654-5p	DSEL	293	-2.02	-2.01	0.41	Moderate
miR-7-1-3p	ARL10	292	3.1	-0.75	-0.41	Moderate
miR-7-1-3p	FGF2	293	3.1	-2.17	-0.41	Moderate
miR-7-1-3p	NLGN4X	293	3.1	-2.47	-0.41	Moderate
miR-7-5p	TRIM8	292	2.37	0.15	-0.41	Moderate
miR-7-5p	GINS1	292	2.37	1.41	0.41	Moderate
miR-92a-3p	PTGFRN	293	-2.14	-0.36	-0.41	Moderate
miR-92a-3p	BCAT1	293	-2.14	-0.39	-0.41	Moderate
miR-92a-3p	TANC2	293	-2.14	-0.67	-0.41	Moderate
miR-92a-3p	HMGB1	293	-2.14	0.78	0.41	Moderate
miR-92a-3p	EFNA5	293	-2.14	-2.44	-0.41	Moderate
miR-92a-3p	SPOCK2	293	-2.14	-1.22	-0.41	Moderate
miR-93-3p	GPR162	293	-1.06	-1.67	-0.41	Moderate
miR-93-5p	BIRC5	293	-0.3	1.2	0.41	Moderate
miR-93-5p	ATXN1	293	-0.3	-0.5	-0.41	Moderate
miR-93-5p	LYST	293	-0.3	-0.78	-0.41	Moderate
miR-942-5p	DKK3	293	-0.6	-0.12	-0.41	Moderate
miR-96-5p	RGS2	293	2.65	-2.37	-0.41	Moderate
let-7c-5p	PLD3	293	-3.06	-0.39	0.4	Moderate
let-7c-5p	ETNK2	293	-3.06	-0.35	0.4	Moderate
let-7c-5p	CALU	293	-3.06	0.68	0.4	Moderate
let-7f-1-3p	GREM1	293	1.9	-0.26	-0.4	Moderate
miR-1-3p	AKAP12	293	3.19	-2.33	0.4	Moderate
miR-106a-5p	DNAJB4	293	0.97	-1.2	-0.4	Moderate
miR-106a-5p	STAC2	254	0.97	-2.32	-0.4	Moderate
miR-106b-5p	TLR2	293	4.42	-0.01	-0.4	Moderate
miR-106b-5p	CRY2	293	4.42	-0.88	-0.4	Moderate
miR-106b-5p	IQSEC1	293	4.42	-0.08	-0.4	Moderate
miR-106b-5p	ADD1	293	4.42	-0.81	-0.4	Moderate
miR-106b-5p	PKMYT1	293	4.42	1.46	0.4	Moderate
miR-106b-5p	PRNP	293	4.42	-1.2	-0.4	Moderate
miR-1180-3p	MCM6	293	-3.98	0.87	0.4	Moderate
miR-1224-3p	KIF3A	34	-0.34	0.77	0.4	Moderate
miR-1224-3p	VPS4A	34	-0.34	-0.15	-0.4	Moderate
miR-1234-3p	PKD1	79	-0.95	-0.44	-0.4	Moderate
miR-124-3p	FAM167A	77	-0.61	-0.26	0.4	Moderate
miR-124-3p	ELP2	77	-0.61	0.02	0.4	Moderate
miR-124-3p	CAPRIN2	77	-0.61	0.18	0.4	Moderate
miR-1248	MFAP5	171	-1.21	-3.75	-0.4	Moderate
miR-1251-5p	TERF2IP	48	-0.44	-0.01	-0.4	Moderate
miR-125b-5p	SMO	293	-3.56	-0.2	0.4	Moderate
miR-128-3p	PTCHD1	252	0.31	-4.4	-0.4	Moderate
miR-128-3p	EFEMP2	293	0.31	-0.75	-0.4	Moderate
miR-128-3p	SERPING1	293	0.31	-0.89	-0.4	Moderate
miR-128-3p	VEGFC	293	0.31	-0.49	-0.4	Moderate
miR-129-1-3p	RGS6	31	-0.42	-1.75	-0.4	Moderate
miR-129-1-3p	SNX9	32	-0.42	-0.46	-0.4	Moderate
miR-1293	HIST1H1E	98	-0.74	1.31	0.4	Moderate
miR-130b-3p	RBM20	290	1.49	-3.5	-0.4	Moderate
miR-130b-3p	CLIP1	293	1.49	-0.31	-0.4	Moderate
miR-130b-3p	ABCD2	285	1.49	-2.71	-0.4	Moderate
miR-130b-3p	KCTD10	293	1.49	-0.52	-0.4	Moderate
miR-130b-3p	TP53INP1	293	1.49	-1.27	-0.4	Moderate
miR-130b-3p	KLF11	293	1.49	-0.29	-0.4	Moderate
miR-130b-3p	SECISBP2L	293	1.49	-0.98	-0.4	Moderate
miR-130b-3p	SH3PXD2A	293	1.49	-0.33	-0.4	Moderate
miR-130b-5p	LPP	293	-2.61	-1.83	-0.4	Moderate
miR-130b-5p	ADAMTS18	276	-2.61	0.8	-0.4	Moderate
miR-130b-5p	ASF1B	293	-2.61	0.81	0.4	Moderate
miR-132-3p	CRK	293	-1.82	-0.84	0.4	Moderate
miR-132-3p	SAMSN1	293	-1.82	-1.43	0.4	Moderate
miR-135b-5p	LAX1	291	5.22	-2.35	-0.4	Moderate
miR-139-3p	GFRA1	289	-5.73	-4.04	0.4	Moderate
miR-143-3p	COL5A2	293	3.13	1.46	0.4	Moderate
miR-148a-3p	NRP1	293	2.9	-0.66	-0.4	Moderate
miR-148a-3p	MTMR9	293	2.9	-1	-0.4	Moderate
miR-148a-3p	COLEC12	293	2.9	-2.57	-0.4	Moderate
miR-148a-5p	CYP1B1	293	0.81	-1.74	-0.4	Moderate
miR-148b-3p	PHLDB2	293	0.66	-1.65	-0.4	Moderate
miR-148b-5p	DUSP3	289	0.2	-0.54	-0.4	Moderate
miR-149-3p	NPR1	78	-1.08	-2.34	-0.4	Moderate
miR-149-3p	ITGB3	78	-1.08	-2	-0.4	Moderate
miR-149-3p	LONRF2	70	-1.08	-5.15	-0.4	Moderate
miR-149-5p	GPC1	293	-5.75	0.31	0.4	Moderate
miR-150-3p	BTLA	280	-4.1	-2.57	0.4	Moderate
miR-150-5p	CAMK4	288	-4.75	-2.13	0.4	Moderate
miR-15a-5p	FGF2	293	3.03	-2.17	-0.4	Moderate
miR-15b-5p	RARB	293	-2.8	-0.7	-0.4	Moderate
miR-15b-5p	CBX6	293	-2.8	-1.82	-0.4	Moderate
miR-16-1-3p	FOXN3	292	1.5	-1.2	-0.4	Moderate
miR-16-5p	RAB23	293	3.22	-1.06	-0.4	Moderate
miR-16-5p	MYO5A	293	3.22	-1.36	-0.4	Moderate
miR-16-5p	RASSF2	293	3.22	-1.61	-0.4	Moderate
miR-16-5p	HTRA1	293	3.22	-0.12	-0.4	Moderate
miR-16-5p	FGF2	293	3.22	-2.17	-0.4	Moderate
miR-16-5p	PHYHIP	293	3.22	-1.74	-0.4	Moderate
miR-17-5p	ICAM1	293	3	0.33	-0.4	Moderate
miR-17-5p	MAP3K12	293	3	-0.85	-0.4	Moderate
miR-17-5p	SORCS2	293	3	-0.98	-0.4	Moderate
miR-17-5p	POLQ	293	3	1.37	0.4	Moderate
miR-17-5p	TRAP1	293	3	1.12	0.4	Moderate
miR-17-5p	KLRD1	290	3	-1.43	-0.4	Moderate
miR-17-5p	REEP3	293	3	-0.67	-0.4	Moderate
miR-17-5p	CCL1	86	3	2.8	-0.4	Moderate
miR-181a-5p	DSCR8	25	-3.37	7.56	-0.4	Moderate
miR-183-5p	FOXO1	293	2.22	-0.99	-0.4	Moderate
miR-188-3p	RNF150	265	-1.09	-4.34	-0.4	Moderate
miR-188-5p	MBNL1	293	1.49	-0.88	-0.4	Moderate
miR-192-5p	PXDN	293	1.94	0.22	-0.4	Moderate
miR-192-5p	PODXL	293	1.94	0.84	-0.4	Moderate
miR-192-5p	FNBP1	293	1.94	-2.03	-0.4	Moderate
miR-192-5p	ARHGAP29	293	1.94	-0.18	-0.4	Moderate
miR-192-5p	ZDHHC23	293	1.94	-0.6	0.4	Moderate
miR-192-5p	NPTXR	293	1.94	-1.92	-0.4	Moderate
miR-192-5p	C1QTNF3	293	1.94	-1.74	-0.4	Moderate
miR-194-3p	ERI2	293	-4.16	0.13	0.4	Moderate
miR-194-3p	LAT2	293	-4.16	-1.08	-0.4	Moderate
miR-194-5p	BMP1	293	1.49	-0.2	-0.4	Moderate
miR-196b-5p	ZSWIM1	293	1.19	0.53	0.4	Moderate
miR-1976	TACR2	293	-4.15	-5.28	-0.4	Moderate
miR-1976	GJC1	293	-4.15	-1.74	-0.4	Moderate
miR-19b-1-5p	SNAP25	280	2.63	-4.1	-0.4	Moderate
miR-19b-1-5p	LPP	293	2.63	-1.83	-0.4	Moderate
miR-19b-3p	HHEX	293	5.5	-1.2	-0.4	Moderate
miR-19b-3p	NRBP1	293	5.5	-0.06	-0.4	Moderate
miR-19b-3p	S1PR2	293	5.5	-0.39	-0.4	Moderate
miR-19b-3p	SEMA6B	293	5.5	-0.44	-0.4	Moderate
miR-19b-3p	PHLDA3	293	5.5	-0.38	-0.4	Moderate
miR-19b-3p	STX16	293	5.5	0.94	0.4	Moderate
miR-200b-3p	DCBLD2	293	0.93	0.04	-0.4	Moderate
miR-200c-3p	OSR1	287	-1.83	-3.42	-0.4	Moderate
miR-202-3p	PM20D2	31	-0.44	0.42	-0.4	Moderate
miR-203a-3p	LIFR	293	3.39	-3.9	-0.4	Moderate
miR-20a-3p	SLC16A7	283	3.12	-1.99	-0.4	Moderate
miR-20a-5p	FGF7	293	4.54	-1.95	-0.4	Moderate
miR-20a-5p	NRBP1	293	4.54	-0.06	-0.4	Moderate
miR-21-3p	CLIP4	293	1.71	-2.7	-0.4	Moderate
miR-210-3p	THSD7A	290	-1.16	-1.74	-0.4	Moderate
miR-210-3p	NCAM1	292	-1.16	-3.58	-0.4	Moderate
miR-211-5p	ZSCAN22	29	-0.34	0.03	-0.4	Moderate
miR-211-5p	KCTD11	29	-0.34	-0.16	-0.4	Moderate
miR-211-5p	HCFC2	29	-0.34	-1.35	-0.4	Moderate
miR-211-5p	AP1S2	29	-0.34	-1.22	-0.4	Moderate
miR-218-5p	SETBP1	293	2.8	-2.48	0.4	Moderate
miR-218-5p	TLN1	293	2.8	-0.96	0.4	Moderate
miR-219a-2-3p	CT62	38	-0.47	-1.35	0.4	Moderate
miR-221-3p	TLE4	293	-0.01	-1.17	-0.4	Moderate
miR-221-5p	FNBP1	292	-0.18	-2.03	-0.4	Moderate
miR-222-5p	PNRC1	293	1.56	-0.52	-0.4	Moderate
miR-26b-5p	FKBP14	293	2.71	0.5	-0.4	Moderate
miR-26b-5p	FBLN5	293	2.71	-1.63	-0.4	Moderate
miR-26b-5p	PLXNA4	293	2.71	-1	-0.4	Moderate
miR-26b-5p	SYNE1	293	2.71	-1.93	-0.4	Moderate
miR-27a-3p	LIFR	293	1.78	-3.9	-0.4	Moderate
miR-29a-3p	COL4A2	293	0.47	0.29	-0.4	Moderate
miR-29a-3p	CD93	293	0.47	-0.32	-0.4	Moderate
miR-29a-3p	WWTR1	293	0.47	-1.64	-0.4	Moderate
miR-29a-5p	SPARC	292	1.36	1.03	-0.4	Moderate
miR-29b-1-5p	KCTD12	293	-0.55	-1.79	-0.4	Moderate
miR-29b-3p	LOX	293	4.79	0.62	-0.4	Moderate
miR-29b-3p	ADAM12	293	4.79	3.45	-0.4	Moderate
miR-30b-5p	GFPT2	293	2.32	-0.94	-0.4	Moderate
miR-30b-5p	RASGRP3	293	2.32	-0.7	-0.4	Moderate
miR-30c-1-3p	SGTB	283	-1.83	-0.23	-0.4	Moderate
miR-30c-1-3p	DSEL	283	-1.83	-2.01	-0.4	Moderate
miR-30c-2-3p	TBXA2R	293	-2.97	-0.6	0.4	Moderate
miR-30c-2-3p	ADIPOQ	133	-2.97	-5.2	0.4	Moderate
miR-30c-2-3p	NAV1	293	-2.97	-0.33	0.4	Moderate
miR-335-3p	KCNT2	283	4.24	-2.31	-0.4	Moderate
miR-335-3p	RPS21	293	4.24	0.85	0.4	Moderate
miR-335-5p	CYTL1	288	3.94	-2.19	-0.4	Moderate
miR-335-5p	PPP1R3C	293	3.94	-3.05	-0.4	Moderate
miR-335-5p	EHBP1L1	293	3.94	-0.72	-0.4	Moderate
miR-335-5p	CALB2	284	3.94	-3.86	-0.4	Moderate
miR-335-5p	APCDD1L	259	3.94	-2.31	-0.4	Moderate
miR-335-5p	FZD1	293	3.94	-1.03	-0.4	Moderate
miR-335-5p	AKAP13	293	3.94	-0.74	-0.4	Moderate
miR-335-5p	TMEM140	293	3.94	-1.27	-0.4	Moderate
miR-335-5p	FAM196A	279	3.94	-1.5	-0.4	Moderate
miR-335-5p	TLL1	284	3.94	-3.18	-0.4	Moderate
miR-335-5p	SRL	293	3.94	-2.14	-0.4	Moderate
miR-335-5p	RCSD1	293	3.94	-2.06	-0.4	Moderate
miR-335-5p	PPM1L	293	3.94	-1.24	-0.4	Moderate
miR-335-5p	GEM	293	3.94	-1.06	-0.4	Moderate
miR-335-5p	FGD2	293	3.94	-1.61	-0.4	Moderate
miR-335-5p	WNT7B	292	3.94	4.17	-0.4	Moderate
miR-335-5p	MMRN1	290	3.94	-4.47	-0.4	Moderate
miR-335-5p	HMCN1	293	3.94	-0.78	-0.4	Moderate
miR-335-5p	JAK2	293	3.94	-0.6	-0.4	Moderate
miR-335-5p	TANC2	293	3.94	-0.67	-0.4	Moderate
miR-335-5p	C20orf173	34	3.94	3.64	0.4	Moderate
miR-335-5p	CCR2	290	3.94	-3.06	-0.4	Moderate
miR-335-5p	LRCH2	291	3.94	-2.94	-0.4	Moderate
miR-335-5p	NKX3-2	291	3.94	-2.47	-0.4	Moderate
miR-335-5p	RGS8	30	3.94	2.89	-0.4	Moderate
miR-33a-5p	SEMA7A	293	2.29	0.18	-0.4	Moderate
miR-33b-3p	SALL4	244	-1.72	4.42	-0.4	Moderate
miR-33b-3p	THY1	244	-1.72	1.06	-0.4	Moderate
miR-374a-5p	FMR1	293	4.35	0.35	0.4	Moderate
miR-375	WWC2	293	-3.91	-0.17	-0.4	Moderate
miR-378a-3p	VIM	293	-4.84	-1	-0.4	Moderate
miR-378a-3p	NLGN2	293	-4.84	-0.6	-0.4	Moderate
miR-378a-3p	WNT10A	293	-4.84	-1.16	-0.4	Moderate
miR-378a-5p	AP4B1	293	-4.29	-0.04	0.4	Moderate
miR-421	CBX7	293	1.2	-1.92	-0.4	Moderate
miR-421	CSE1L	293	1.2	1.52	0.4	Moderate
miR-425-5p	BTK	293	0.24	-2.29	-0.4	Moderate
miR-425-5p	PIP4K2A	293	0.24	-0.4	-0.4	Moderate
miR-429	KLHL20	293	4.71	-0.34	-0.4	Moderate
miR-449a	MFAP4	84	-0.64	-2.81	-0.4	Moderate
miR-484	TROAP	293	-2.95	1.75	0.4	Moderate
miR-484	RNF11	293	-2.95	-0.98	-0.4	Moderate
miR-484	SALL2	293	-2.95	-2.65	-0.4	Moderate
miR-490-3p	PRNP	202	-4.32	-1.2	0.4	Moderate
miR-500a-3p	POLQ	293	-1.34	1.37	0.4	Moderate
miR-532-3p	DPYSL5	205	-3.78	-3.56	-0.4	Moderate
miR-532-3p	ELAVL3	168	-3.78	-3.5	-0.4	Moderate
miR-532-5p	THSD7A	290	-0.22	-1.74	-0.4	Moderate
miR-576-5p	CRY2	293	0.33	-0.88	-0.4	Moderate
miR-577	NHSL2	292	3.6	-2.28	-0.4	Moderate
miR-577	ZWINT	293	3.6	0.7	0.4	Moderate
miR-590-5p	TGFB1	291	3.16	-0.32	-0.4	Moderate
miR-615-3p	CDK20	197	-3.42	-1.36	-0.4	Moderate
miR-615-5p	MEF2D	35	-0.38	-0.91	-0.4	Moderate
miR-616-5p	AMOTL1	272	-2.54	-2.34	-0.4	Moderate
miR-625-5p	ILK	293	-0.53	-1.03	-0.4	Moderate
miR-629-5p	ZEB1	293	-0.2	-2.03	-0.4	Moderate
miR-663a	THBS2	219	-1.22	1.47	-0.4	Moderate
miR-7-1-3p	ZNF354C	284	3.1	-1.61	-0.4	Moderate
miR-7-5p	LSM3	292	2.37	0.1	0.4	Moderate
[truncated: 36,181 more rows]
