# Supplementary material for: The integrative knowledge base for miRNA-mRNA expression in colorectal cancer
Source: Sci Rep. 2019 Dec 2;9:18065. doi: 10.1038/s41598-019-54358-w (PMC6889159; doi:10.1038/s41598-019-54358-w)
Supplement: Supplementary file 3 — Supplementary Table 2 [file 41598_2019_54358_MOESM3_ESM.xlsx]

## Sheet: Sheet1
The integrative knowledge base for miRNA-mRNA expression in colorectal cancer
Daša Jevšinek Skok, Nina Hauptman, Emanuela Boštjančič and Nina Zidar
ID	TCGA-A6-2675-01	TCGA-A6-4105-01	TCGA-A6-5656-01	TCGA-A6-5657-01	TCGA-A6-5659-01	TCGA-A6-5660-01	TCGA-A6-5661-01	TCGA-A6-5662-01	TCGA-A6-5664-01	TCGA-A6-5665-01	TCGA-A6-5666-01	TCGA-A6-5667-01	TCGA-A6-6137-01	TCGA-A6-6138-01	TCGA-A6-6140-01	TCGA-A6-6141-01	TCGA-A6-6142-01	TCGA-A6-6648-01	TCGA-A6-6649-01	TCGA-A6-6650-01	TCGA-A6-6651-01	TCGA-A6-6652-01	TCGA-A6-6653-01	TCGA-A6-6654-01	TCGA-A6-6780-01	TCGA-A6-6781-01	TCGA-A6-6782-01	TCGA-AA-3489-01	TCGA-AA-3496-01	TCGA-AA-3511-01	TCGA-AA-3655-01	TCGA-AA-3660-01	TCGA-AA-3662-01	TCGA-AA-3663-01	TCGA-AA-3697-01	TCGA-AA-3712-01	TCGA-AA-3713-01	TCGA-AD-5900-01	TCGA-AD-6548-01	TCGA-AD-6888-01	TCGA-AD-6889-01	TCGA-AD-6890-01	TCGA-AD-6895-01	TCGA-AD-6899-01	TCGA-AD-6901-01	TCGA-AD-6963-01	TCGA-AD-6964-01	TCGA-AD-6965-01	TCGA-AF-2687-01
mature,MIMAT0000062	15604.4	24148.4	15367.2	23316.9	17639.4	27214.5	33374.8	18481.4	22717	27949.4	43348.3	13881.7	20216.6	22670.9	18617.6	23348.2	16348.8	30028.1	24648.6	18044.2	13498.6	15478.4	30149.3	14555.4	22287.6	34610.9	26033.2	43798.5	22011.9	20992.4	26043	34620.9	28206.9	44696.5	23401.6	20748.3	31516	15069.8	20104.4	16858.5	26896.7	18165	27583.8	25883.5	39462.5	22190.4	22616.4	18549.1	38108.9
mature,MIMAT0000063	5606.78	8771.91	11372.2	8355.33	7288.06	11023.1	12797.1	6872.02	36102.6	11118.7	6986.97	4177.78	9945.87	6314.17	7758.04	11229.2	11191.8	9835.45	13140.9	4641.25	6541.47	5215.73	12631.2	8192.7	4424.54	17757.3	9476.57	10074.5	8567.14	7416.89	12374	16826.5	9858.42	12294.6	8614.9	9733.48	14531.7	7474.06	7700.12	9148.79	4454.11	8323.09	9992.18	12848.9	14068.3	15441.9	7050.82	10240	11240
mature,MIMAT0000064	435.003	229.063	604.966	1106.26	863.871	411.232	264.198	461.93	4703.96	228.323	289.567	636.025	131.915	444.577	71.2261	1408.62	1135.26	81.9417	670.207	129.836	1160.92	415.622	179.957	631.572	122.745	443.174	1419.44	1913.42	264.09	385.075	383.895	504.412	311.328	230.946	176.423	252.089	197.818	476.78	431.19	62.6882	83.9206	343.262	1074.23	992.585	1670.96	928.427	1053.39	1123.68	2025.91
mature,MIMAT0000065	91.5677	117.504	231.381	104.759	105.28	137.034	128.299	89.926	225.083	120.763	67.8636	98.9162	294.379	238.582	364.734	353.124	179.83	220.876	203.589	212.9	75.917	115.408	484.856	110.183	204.258	214.331	185.249	132.918	208.378	217.246	116.157	130.04	198.337	235.727	125.235	121.235	195.23	103.174	182.124	158.872	174.297	112.457	105.082	170.39	122.433	168.447	154.717	155.404	137.773
mature,MIMAT0000066	419.479	492.574	957.662	899.377	445.622	439.338	860.991	850.224	1275.77	638.373	511.957	547.224	445.093	746.123	431.558	774.234	1037.66	575.793	994.265	538.116	696.121	800.739	772.46	694.755	404.076	2596.16	1012.81	1783.83	586.787	848.739	913.603	505.05	650.673	362.232	226.119	635.214	425.957	706.774	937.288	521.787	1406.3	840.737	1616.88	843.263	1998.07	735.846	939.371	626.837	1542.53
mature,MIMAT0000067	10760	15336.2	4779.87	13034.5	8792.23	15328.4	16164.1	8143.45	3264.16	13386.4	15786.1	8590.34	9840.76	14253.2	10206.7	9673.73	4868.32	13157.9	9322.36	12187.1	5499.66	6718.33	11892.1	6495.65	15379.6	12203.1	12401.9	22506.1	8982.69	10621	10833.9	13773	15512.6	26812.9	12584.7	12213.7	12624.9	7924.49	12557.3	7721.1	14882	7124.74	11482.4	8368.13	14543.9	8541.77	7699.54	6561.08	24499.8
mature,MIMAT0000068	69.9694	100.193	46.5977	48.393	84.9898	148.303	145.063	96.4917	35.5394	104.842	149.713	47.6139	150.608	157.629	274.501	122.623	62.0279	142.848	70.6702	257.951	26.8216	46.0107	147.157	33.4012	138.287	161.306	85.6417	82.5123	130.236	109.487	132.221	94.7102	194.07	110.325	133.684	132.488	86.8922	50.9595	89.9557	147.194	121.39	146.271	89.2921	115.503	95.6804	235.678	154.487	178.027	42.5164
mature,MIMAT0000069	288.314	392.73	293.244	148.129	201.946	374.318	357.182	330.116	159.472	580.904	455.557	152.901	816.379	546.174	1172.43	764.3	278.664	461.075	299.891	820.001	109.25	215.564	628.882	168.867	516.038	324.659	453.255	251.197	471.986	463.28	310.164	367.348	470.703	373.265	458.699	556.811	420.41	217.447	275.731	514.105	247.411	349.666	150.635	323.962	156.43	655.317	379.876	380.94	146.681
mature,MIMAT0000070	360.871	847.535	835.544	213.344	620.77	993.822	856.297	631.31	184.076	618.958	1455.4	410.977	1024.45	740.372	1758.04	361.661	469.977	1115.14	562.188	1983.68	80.8782	157.097	1002.22	113.026	933.435	589.596	420.014	248.535	1096.4	830.507	753.784	562.515	1378.71	896.571	1331.37	1052.46	573.858	190.616	587.091	1965.46	1256.56	1066.93	279.854	579.916	512.164	1395.1	841.26	1505.14	689.17
mature,MIMAT0000072	11.0241	10.4915	25.3073	7.89277	10.7194	21.2416	22.3518	4.23866	1.82253	19.8036	35.5367	17.6596	32.6851	10.3219	56.6208	15.5219	11.4828	34.9781	12.2056	28.3136	2.53229	3.81304	35.9318	4.60171	16.1757	12.6515	15.4663	3.99253	26.0473	12.4744	13.1809	8.51328	20.2234	16.9164	23.3574	35.0275	12.9414	8.49325	23.2358	99.5636	26.9444	29.2029	15.9709	10.5339	15.7715	88.6561	43.5791	36.8932	11.8438
mature,MIMAT0000074	83.5808	54.2059	71.905	38.826	126.719	131.076	101.254	108.626	29.1605	96.688	209.093	112.776	199.101	157.629	381.14	118.743	107.344	156.79	95.3254	167.535	18.7079	337.327	115.101	28.6444	105.935	126.515	169.668	91.4954	297.373	127.047	107.919	77.8965	171.435	108.118	166.981	161.889	78.7576	55.9782	63.0686	619.814	163.491	225.426	75.6805	107.556	213.558	367.677	222.622	209.352	33.7094
mature,MIMAT0000075	264.916	466.695	208.886	145.578	407.147	627.793	549.63	455.448	41.9183	389.082	1056.93	276.015	580.213	480.409	1020.17	172.604	248.932	682.44	308.312	962.038	55.4519	56.1788	418.062	81.9518	474.488	430.15	235.688	217.926	691.7	478.153	630.213	365.007	874.057	568.907	1087.86	747.193	364.577	125.565	307.819	1331.2	968.595	729.817	262.432	375.523	477.467	849.867	593.39	933.643	331.729
mature,MIMAT0000076	257361	212796	45046.7	123563	141297	187679	223134	128451	42907	170813	230966	123882	196045	201194	173680	144375	188078	154128	106763	101271	65959.4	112397	166733	114908	238043	344469	169319	215289	213407	147785	247396	191492	225330	152391	234276	218179	151734	158546	162677	198713	211831	299102	250471	227118	306291	341596	385428	232311	161415
mature,MIMAT0000077	44961.3	43129.8	32354.8	33005.7	30141.9	37287.3	60193.8	30710.6	37688.2	48408.4	26011.9	24921.8	34758	41978.4	28812	52802.5	59093	41030.5	40375.2	34034.6	28503.8	44161.6	43361.4	38554.2	61308.6	112377	48599.2	62560.6	36115.3	36917.2	36949	35217.5	36132.1	53406.6	35847.1	44754.7	41445	25067.8	40868	55338.6	47658.2	62042.9	73039.3	58287.9	82880.6	63972.8	69758.9	40130.1	55015.5
mature,MIMAT0000078	2292.45	3202.34	5187.6	1512.22	1884.51	2870.85	2402.37	2128.05	5187.84	2040.93	2660.67	1637.37	3668.31	3377.75	3884.82	3321.69	3222.07	2676.92	3087.76	2759.56	1262.68	4277.47	2676.4	2293.36	2509.78	4753.79	3855.72	2368.9	3132.43	3778.78	2411.7	2065.32	3541.13	2367.56	2235.35	3709.11	1739.32	1487.28	2466.76	3351.05	2392.72	3208.22	2852.99	2839.7	4668.01	3497.48	2674.35	2312.27	1687.09
mature,MIMAT0000080	2805.3	1417.57	4418.34	1995.59	2072.49	3071.35	2308.72	2382.71	4062.43	1941.14	2401.13	2311.45	4233.14	2673.95	4400.01	5907.18	3421.38	2198.24	2573.79	2075.81	1155.24	4172.74	3074.63	1780.65	1950.6	3902.42	4369.23	1848.71	2318.21	3192.1	1800.43	2374.99	3013.09	3021.79	2123.53	4055.03	1819.56	1950.75	2620.33	3494.87	1796.99	2365.18	1924.68	2890.16	3136.07	3287.66	2412.99	1955.34	1302.62
mature,MIMAT0000081	7940.51	8899.9	11839.8	5358.31	9570.73	11118.7	9439.83	3238.91	10997.2	11021.3	10475.1	5693.88	7403.06	7306.69	24851.9	7029.88	6166.91	11869.8	4191.14	12318.3	2642.88	8878.03	10853.4	4387.08	10441.9	6201.64	7850.18	7051.14	11410.4	5758.76	10532	11375	13294	10830.9	14372.3	22112.2	7034.2	7356.22	4802.51	13774.5	8267.72	13681.3	4896.18	4607.36	5373.99	11255.4	7907.06	10215.1	2989.91
mature,MIMAT0000082	1977.14	1293.07	1835.38	1173.23	1117.12	1721.09	1206.33	1924.1	1324.98	1383.92	1278.86	1125.86	2853.11	2074.99	2760.81	3600.16	1906.26	1714.9	1500.55	1340.6	1189.45	1367.1	1161.45	1335.48	1242.99	1582.18	2655.93	2320.32	1776.28	1687.79	897.951	1933.58	1684.1	784.04	1681.24	1636.13	1592.9	1928.84	1504.35	2224.2	740.129	1353.84	1081.67	1363.86	1496.77	2126.02	1992.3	1147.87	906.915
mature,MIMAT0000083	485.286	345.169	269.142	246.908	415.187	441.67	447.259	475.062	150.359	568.867	611.46	261.318	834.11	625.062	1057.39	1230.73	453.368	540.081	510.436	371.206	191.73	474.851	562.386	233.705	479.563	424.01	628.347	423.873	552.299	375.479	292.864	438.008	448.439	422.911	344.397	439.931	407.469	339.73	465.712	1103.5	290.354	602.758	210.889	295.687	328.047	854.3	774.624	343.177	283.847
mature,MIMAT0000084	1545.74	1133.95	927.936	582.789	665.179	1035.66	1011.19	801.854	973.232	1086.87	1135.11	773.167	2289.88	1720.21	1917.5	2370.04	1625.44	1156.23	1146.35	1165.4	577.672	2115.48	1229.73	1077.52	1254.41	2096.05	2147.74	978.336	1604.56	1627.52	691.587	763.215	996.325	1010.57	925.847	2519.99	925.494	1142.34	1329.86	3440.78	1180.78	2066.49	1647.73	1149.48	2438.04	3432.47	1991.61	1124.72	379.206
mature,MIMAT0000085	65.0198	44.239	143.007	63.2219	84.0327	63.9838	59.9028	49.5341	77.4576	70.2832	66.2587	87.5157	116.961	83.9019	149.655	133.489	118.007	93.1934	76.1627	87.9131	72.1444	82.1075	112.268	80.0904	59.9454	99.1652	93.6057	42.9197	73.5594	87.8005	61.3737	65.9779	52.8776	54.4268	63.6116	89.293	69.5137	78.6591	93.0538	102.944	52.6258	79.1553	58.6206	80.9443	78.7406	78.0666	72.9776	60.5606	62.0537
mature,MIMAT0000086	9626.08	5516.06	10798.6	3528.46	6224.35	8637.04	5998.33	7572.4	7117.9	7344.4	12032.9	4148.11	10732	14133.9	20337.3	14584.4	6776.11	6493.94	5450.15	12576.4	3013.89	13939.7	6960.34	5910.3	10507.9	4301.69	9812.67	7984.89	5712.07	7531.85	6049.22	7133.27	8472.66	6380.8	8154.21	14856.2	7068.96	8233.24	5391.37	22033.1	3577.99	8218.57	5599.99	5299.64	8296.39	16255.3	8842.75	7152.94	1876.09
mature,MIMAT0000087	3626.93	2161.41	2102.92	4715.09	3845.6	2596.66	2599.74	2092.98	4405.97	1979.19	1364.61	3518.51	3834.08	3397.95	2119.98	4836.63	3282.76	2512.06	5018.19	3199.13	4414.35	4269.85	2804.92	3349.22	837.332	2252.15	7007.85	4109.64	2470.39	1795.93	1760.48	3041.58	2370.21	1678.04	2989.25	2355.74	2462.93	3029.68	3116.8	4018.81	1066.83	3882.71	3580.58	3201	2770.76	3921.31	2403.07	3666	2464.03
mature,MIMAT0000089	0.562455	3.67201	0.803408	0.3189	NA	0.906654	8.49368	6.73198	2.7338	3.10644	3.6683	0.33531	3.0976	2.65419	15.0055	18.6263	6.25405	0.733806	28.4389	NA	0.930228	8.8971	14.6113	0.775569	6.02625	14.512	2.65466	3.32711	26.5296	2.59084	0.411904	0.851328	6.86481	9.56146	0.993932	0.72596	14.0507	2.99194	0.442587	10.1407	16.1386	2.56166	39.7459	4.4353	1.05143	3.69401	14.8722	1.74025	1.01229
mature,MIMAT0000090	19.236	12.24	6.02556	9.40754	9.3795	23.4435	13.6346	11.1369	10.9352	15.1439	20.1757	8.71804	58.3204	29.491	47.4174	25.3007	11.6879	25.4386	12.5717	18.7715	4.80618	8.13449	22.066	9.72047	21.2505	12.2794	18.6981	15.3047	19.2943	16.1208	7.82618	18.5164	21.7076	13.9744	11.4302	9.07449	15.5297	16.4074	15.6012	41.7921	15.1562	18.7001	13.0671	14.4147	21.0287	43.5893	41.2733	27.1479	3.74549
mature,MIMAT0000091	22.8357	24.6549	14.863	0.717525	8.61383	16.4493	18.999	4.90354	1.82253	22.5217	20.1757	6.20322	162.571	34.7994	188.669	32.1304	38.3445	58.9491	44.0621	84.4716	3.10076	167.774	91.246	7.34205	45.6727	10.6049	37.2807	12.1439	69.4594	55.655	8.64998	17.8779	12.9875	21.6972	8.94538	26.4975	26.6223	17.8551	58.864	154.877	12.7705	36.3756	9.61886	19.5893	12.9677	52.7011	36.6618	23.1453	4.04918
mature,MIMAT0000092	16736.9	22839.2	82274.6	8081.16	30048.1	43333.2	20842.8	30988.8	54409	22486	47214	16122.5	28537.1	23682.8	50118	12918.7	17956.3	29921.4	18563.7	40695	4688.2	36106.2	18745.7	6586.18	22891.5	13549.9	20693.2	11451.7	44472.1	21883.7	24308.9	22588.5	58899.1	27563.9	50715.4	40883.7	19273.8	7855.77	12322.8	55077.1	20321.4	27873.7	7348.27	18120.8	21157.9	30952.3	13532.7	36326.3	11710.6
mature,MIMAT0000093	3303.3	5164.94	6168.97	3123.14	4439.57	5834.05	4718.24	2632.04	3147.51	4511.72	6769.85	2473.41	4626.75	4075.81	10182.5	2980.37	2240.28	7227.26	2215.43	9910.87	617.775	900.132	7817.34	1022.41	6006.27	5579.86	1845.8	1851.04	4243.05	3763.91	8768.2	6085.5	3920.36	6866.97	5302.62	8806.61	4314.66	2181.12	3514.58	9347.3	9197.16	10541.2	2919.41	3642.5	2735.36	7088.3	5800.51	9446.58	4142.82
mature,MIMAT0000094	15.0738	4.89601	42.1789	3.74707	8.99667	22.0187	12.07	10.5551	2.7338	7.37779	26.3659	2.85013	36.3167	9.87949	35.6131	15.3667	6.049	17.6113	3.53961	25.4979	1.13695	37.3678	7.60383	3.82614	9.51514	14.3259	39.012	5.82244	32.5591	25.9084	15.2404	19.3677	30.6133	3.67748	4.96966	11.6153	2.21852	3.57103	15.4905	26.1201	1.54369	6.66031	3.81125	6.46815	14.0191	18.47	6.11029	17.0544	3.03688
mature,MIMAT0000095	13.3864	16.7863	5.62385	6.69689	35.0296	23.573	15.6463	18.1182	3.64507	15.1439	16.5074	4.58256	15.3812	18.8742	41.4152	15.3667	10.0475	8.07187	10.4968	15.9558	0.981907	8.13449	15.655	3.3608	13.9555	11.1631	5.07848	5.48973	20.5002	2.20701	17.7119	9.3646	20.5944	15.8132	14.909	12.8858	4.43705	4.43965	2.76617	34.7243	15.4369	15.1138	4.17422	8.13139	12.2667	7.38801	9.79953	15.6622	4.04918
mature,MIMAT0000096	52.8708	50.8836	23.7005	59.3153	70.442	122.528	64.5967	40.7243	15.4915	43.4902	64.1953	52.7553	93.1417	35.8316	62.823	51.5328	51.7754	67.9994	52.1177	64.4487	26.1497	21.8614	79.1693	29.3682	63.1171	41.3033	51.939	47.9103	37.3827	46.0593	51.488	91.0921	117.629	130.918	97.9023	59.3472	48.068	29.4368	82.0998	72.5216	51.3628	34.5824	38.8384	44.1683	38.903	72.1562	45.1931	49.249	104.368
mature,MIMAT0000097	151.863	60.3259	367.157	181.853	178.976	87.9454	35.3158	79.1216	1427.95	15.1439	34.3903	160.334	32.5782	110.001	16.0059	524.176	397.594	12.2301	144.758	31.2858	284.96	116.425	29.5208	126.211	20.9333	198.703	464.566	355.002	55.2299	106.128	58.0785	94.0717	65.494	30.1554	25.8422	42.6501	37.3452	125.372	83.8701	13.2137	25.4007	128.083	372.776	345.399	673.151	349.945	486.287	452.638	294.173
mature,MIMAT0000098	2472.89	1882.34	6496.76	3730.57	4021.7	3081.46	1274.72	1647.17	15034.1	904.751	1234.61	2623.96	1767.13	2895.58	429.557	6000.31	5036.97	673.389	4073.12	617.425	5339.04	4181.38	777.38	2497.59	402.173	8428.49	6887.69	6906.41	1539.44	2264.39	1610.96	2873.02	1806.37	659.373	1757.77	909.627	1416.16	2776.13	1812.28	530.084	520.925	3844.28	3409.07	4322.39	5039.98	5534.85	5602.91	3839.33	3898.25
mature,MIMAT0000099	9756.68	5478.46	1329.64	5193.92	5971.11	7095.99	4545.01	3802.41	2139.65	6205.11	8665.68	4437.48	13455.3	8112.09	8939.68	6579.9	6949.07	7536.19	5680.22	4252.36	5268.92	11120.9	3443.05	3742.28	5063.64	6799.61	10563.6	11401.8	8739.34	4781.24	4123.16	7626.41	8171.53	3899.97	6942.11	4715.29	6447.03	5215.24	4518.59	7051.19	6081.01	7398.33	7903.62	11840.4	11378.3	12151.3	16166.6	10053.8	3205.13
mature,MIMAT0000100	403.505	425.428	205.271	166.864	340.725	364.216	429.825	475.062	88.3928	285.792	627.738	222.869	830.051	1439.01	1735.84	823.283	318.034	881.546	434.152	1683.02	134.986	1578.35	812.417	213.85	754.868	277.588	360.457	344.189	414.103	666.708	293.688	237.733	286.281	251.908	312.095	590.205	378.998	278.83	451.77	2119.41	285.723	658.859	344.283	347.617	388.796	1158.19	858.093	615.525	157.513
mature,MIMAT0000101	12099.1	8066.18	21698.8	10987	20591.6	18248.5	21974.7	15544.6	12930	12487.9	14401.5	11440.2	25982.2	12263.7	15603.1	14286.2	15084.1	13666.6	11352.1	16744	3666.75	33680.6	24081.5	4770.37	19216.1	17000	11700.6	11117.2	11819.7	13953	20821.7	15909.8	31975.2	27929.4	15618.1	25192.1	16069.1	9938.65	11705.9	14725.9	17624.4	14002	8327.21	15696	9970.15	12259.2	15108.3	13510.1	7943.17
mature,MIMAT0000102	0.562455	0.524573	0.401704	0.47835	1.14851	2.46092	NA	NA	23.6929	NA	11.922	0.391195	8.4383	0.58982	NA	0.155219	156.249	0.489204	0.244112	0.156429	10.5943	NA	NA	0.310228	119.891	0.186051	0.11542	0.499066	47.5122	NA	0.411904	4.25664	73.472	NA	NA	NA	0.369754	NA	49.0165	0.61459	NA	NA	0.181488	0.554413	NA	0.492534	90.9627	62.4749	312.09
mature,MIMAT0000103	6.97444	14.3383	33.7431	5.97937	9.18808	8.67797	12.07	8.64353	10.0239	14.3673	26.5952	9.33277	15.488	17.1048	34.4126	10.0893	12.7132	26.6616	10.2527	30.8165	3.35916	4.06725	18.7859	3.10228	27.2767	18.233	8.88735	3.82617	21.7061	17.848	7.82618	7.87478	22.8208	19.4907	17.8908	15.4266	9.24385	6.46645	16.8183	23.3544	15.2966	10.759	9.98184	6.83776	15.421	24.873	17.0627	11.3116	4.15041
mature,MIMAT0000104	1896.82	1407.08	2901.91	1189.42	2295.49	2102.79	2642.43	2080.27	1973.8	1833.19	1633.31	1282.89	3504.99	1832.87	2428.29	2223.05	2699.8	2028.73	1746.37	2314.84	629.92	3728.65	3259.36	995.676	2879.28	2704.81	1981.19	1601.17	1873.96	1912.9	2404.7	2031.48	3445.02	3666.82	1969.97	4033.25	2897.39	1634.18	1562.88	2009.71	2384.58	1870.78	1588.38	2310.61	1493.97	1875.08	2045.45	1811.77	932.829
mature,MIMAT0000222	49771.8	68146.9	14138	5316.77	24485.5	48560.5	59327	20514.4	4046.02	64662.5	68439.5	12621.6	98769.6	26977.8	105030	21502.8	23822.6	108237	25229.3	108175	3390.68	24860.3	65393.7	5276.2	103779	33970.7	27072.6	10352.8	77549.7	62219.7	44900	47716.7	39553.2	74382.3	66369.8	34940.4	78910.3	14256	30481.6	79287.1	38852.7	56327.3	17845	57962.8	17767.8	35092.3	32265.5	49665.6	14564.4
mature,MIMAT0000226	108.104	411.615	116.092	118.79	397.576	443.613	174.344	134.723	41.9183	275.308	969.349	7.43268	230.611	272.497	112.441	85.3706	132.36	378.888	79.2141	352.747	43.2556	56.6872	254.356	34.7972	440.551	2.97682	150.854	109.795	10.1295	180.879	406.137	454.396	373.483	346.787	533.244	239.929	237.012	56.3643	441.037	754.102	125.039	561.516	48.4573	248.932	157.949	10.0969	131.429	338.826	139.089
mature,MIMAT0000227	98.0921	143.908	1072.55	75.6589	126.145	101.416	156.686	27.759	1766.95	193.376	149.254	93.6071	331.978	159.399	539.998	327.202	257.339	217.94	130.844	338.356	45.6329	371.39	450.266	77.6086	322.563	325.961	310.018	93.9908	180.884	251.407	144.578	115.568	193.142	266.618	153.562	175.501	196.339	89.5652	193.189	474.156	199.557	291.004	88.5661	197.741	145.915	338.863	319.349	228.146	124.31
mature,MIMAT0000231	429.491	329.082	499.72	343.614	343.596	383.126	370.146	279.419	918.556	184.057	192.127	293.898	306.235	349.174	234.286	991.075	728.546	157.279	292.445	211.179	306.045	470.275	308.775	204.802	101.495	1826.65	552.631	483.595	314.979	381.908	381.835	362.878	239.341	159.235	175.429	351.183	124.607	275.355	325.301	291.008	327.262	865.841	586.025	585.645	1020.01	699.891	997.937	859.508	397.528
mature,MIMAT0000232	1589.27	2166.31	719.853	1157.21	756.486	1010.01	1175.26	484.869	960.475	729.237	570.192	783.338	1534.06	1540.91	930.941	2990.3	2243.87	983.545	1326.38	1001.93	874.104	1580.38	1027.41	1006.64	493.519	3766.23	1795.71	1717.45	1399.32	1867.61	1290.5	1801.83	1105.61	481.383	826.454	1502.37	602.329	1254.11	1928.79	1354.25	871.343	2648.76	2195.82	2576.36	3283.97	4519.49	3220.24	2727.66	1681.32
mature,MIMAT0000242	6.07451	1.224	6.02556	8.37112	3.25411	1.42474	1.11759	2.3271	72.9013	0.77661	NA	6.20322	1.92265	4.2762	2.00073	4.65658	3.38334	4.64744	3.41756	2.34644	10.2325	5.33826	1.49095	5.17046	NA	8.0002	1.1542	2.32897	0.241178	3.07062	0.823808	2.34115	3.1541	NA	1.98786	1.99639	3.32779	3.28148	2.76617	1.53648	3.78906	1.28083	2.72232	1.66324	0.58413	3.20147	0.691732	2.61037	3.74549
mature,MIMAT0000243	21462.3	79086.9	19266.9	10656	35035.5	34873.1	34370.8	14222.7	12568.2	46591.9	53087.4	9490.08	58915.3	74924.6	89216.9	88956.8	23944	82159.4	46052.8	65541.5	12270.8	56149.3	46217.4	11091.6	41152.3	28649.1	33184.7	43538.7	67955.7	95640.9	91797.3	60338.3	51186.8	80960.6	64832.7	46407.5	48481	12624	29301.6	73785.5	39456.7	42246.9	9661.87	51083.5	19963.9	36050.5	40746.9	23063.7	14014.2
mature,MIMAT0000244	152.875	73.615	615.009	141.91	149.498	162.42	160.709	63.4136	482.971	120.375	159.8	195.541	389.23	233.274	503.385	366.318	184.648	212.07	164.165	294.399	79.8446	159.131	317.274	76.316	229.632	203.354	243.998	138.907	225.02	264.553	175.059	104.713	202.048	116.209	129.708	187.479	151.599	145.543	145.168	305.144	180.05	256.934	111.071	149.507	128.392	178.79	257.9	172.807	139.697
mature,MIMAT0000245	3783.3	2254.61	15078.8	3073.79	3829.52	9242.29	3847.19	5171.82	8784.61	3498.63	4610.14	5063.11	9536.13	3548.65	8572.94	3016.53	6110.62	5825.44	4029.91	5352.84	1760.04	7870.88	5408.11	1983.54	3494.59	5945.63	3996.19	2368.07	2218.6	5461.1	3789.52	5892.89	17420.1	5039.62	5489.98	4349.4	7013.86	3434.36	2334.09	5108.78	4124.88	2625.44	2242.65	6509.92	2700.55	2958.9	3362.97	4771.41	2319.07
mature,MIMAT0000250	11.924	17.4858	81.1442	44.9648	18.5676	8.54845	9.16423	14.5444	272.469	8.93102	6.19026	22.7451	18.2652	15.0404	9.40345	18.0054	8.61214	18.5898	20.9936	11.7322	29.3022	18.0484	12.524	26.6796	5.39191	18.047	25.5078	24.2879	15.6766	10.6512	14.0047	12.5571	17.0693	13.9744	9.93932	11.4339	26.992	25.2867	28.4362	11.9845	6.03442	15.1138	44.8275	8.501	32.9449	27.8282	10.4913	14.9661	34.418
mature,MIMAT0000252	6.2995	12.24	2.41022	5.50102	12.2508	12.4341	8.27016	0.664888	2.7338	6.98949	5.04392	5.19729	6.08839	14.598	15.0055	1.55219	5.33132	15.6545	1.34261	17.52	0.465114	0.508406	14.4622	2.43012	48.5272	0.930255	7.04062	25.7851	2.89414	4.41402	7.82618	6.17213	10.39	23.5359	10.9332	5.26321	7.39508	9.36188	11.3966	5.22402	3.22771	8.96581	3.44827	2.21765	3.50478	13.2984	6.11029	11.1376	10.4266
mature,MIMAT0000253	38040.3	157695	64286.7	35123.8	85775.2	118087	91728.4	264998	47125.2	164126	79247.7	30420.6	35308.4	48037.8	26897.3	72776.9	83645.3	36731.6	49644.8	180469	28965.3	136917	88778	31431.6	38720	13549.7	44913.1	24112	11450.7	166215	138480	113482	72954.2	81921.1	52285.8	37878.9	138366	35015.9	58043.6	56495	190439	22027.5	33473.1	36899.3	64228.2	15340.5	37570.3	118365	33125.1
mature,MIMAT0000254	27843.7	60838	71501.3	23766.9	74732.8	29177.8	46783.9	27226.4	83367.2	48544.7	16361.3	9880.55	27419.9	32119.7	20185.8	58247.4	35879.9	47664.9	52846.8	19722.7	27344.2	24511.5	61222	18494	20720.8	27606.3	28746.4	33045	30298.5	14198.5	18422.4	24264.3	18514.9	46648.9	25805.4	26698.1	39071.5	42364.6	25736.2	26494.4	42793.3	34215.6	22402.3	30455	18108.2	28046.6	19450.9	30996.6	14639
mature,MIMAT0000255	85.1557	56.6539	121.716	29.8171	77.333	49.4774	101.701	23.6866	189.543	85.4271	97.6685	46.7756	82.674	146.865	184.668	198.215	96.8866	49.6542	60.2954	42.5487	23.4624	72.702	132.396	57.2887	82.4645	174.888	178.786	95.987	86.8242	232.695	63.0213	47.6743	62.1543	93.0404	57.1511	77.3147	21.4457	94.4874	54.1062	379.817	193.944	185.72	123.956	91.1086	102.807	170.909	180.311	44.3763	23.7889
mature,MIMAT0000256	547.269	939.51	915.483	511.515	447.919	1543.64	781.195	828.532	1842.58	481.498	254.03	272.383	831.653	834.301	699.456	923.71	910.324	599.52	1618.7	546.719	257.415	811.924	613.078	527.801	515.721	1818.46	651.546	617.178	490.075	815.25	848.934	837.706	3092.5	921.945	538.711	702.728	667.036	527.836	447.123	1060.17	735.638	1024.66	979.49	1560.67	2436.87	1544.34	1475	1141.6	707.796
mature,MIMAT0000257	110.129	317.891	168.716	139.758	155.815	548.914	227.765	177.359	431.029	105.231	66.0294	68.4031	178.7	223.984	191.27	271.789	222.685	137.956	587.942	137.501	74.8834	166.757	199.638	131.795	111.327	341.404	137.927	128.426	116.972	211.585	208.423	177.289	967.567	420.336	116.29	210.71	189.684	172.374	123.592	266.118	174.297	208.519	184.755	327.289	525.716	232.722	309.78	380.244	173.912
mature,MIMAT0000258	30.71	36.5452	36.5551	19.3732	22.9702	61.9115	21.6812	97.8215	51.9422	12.4258	18.1122	24.3099	38.1326	29.9334	33.6123	46.2553	44.291	38.1579	32.955	19.8665	21.912	19.3194	24.0043	26.2659	11.101	134.329	33.8181	17.8	16.6413	18.6156	18.1238	25.9655	51.2078	6.25172	31.3088	27.7679	11.0926	13.8015	15.1586	34.7243	35.0839	36.1194	27.7677	43.0594	107.83	41.3729	46.4613	60.5606	20.4484
mature,MIMAT0000259	11247.7	14806.4	11806.1	9636.91	43446	31569.9	19413.4	33540.8	8082.93	10792.2	16489.5	5331.08	11295.9	14099.9	24885.5	8060.07	12636.5	8113.69	11909.2	15850.2	1069.66	1114.43	17628.2	3163.6	13953.6	9814.38	7066.25	6350.78	22857.7	2081.11	20119.5	13026.2	28599.5	26007.2	18536.8	13372.2	5799.59	5400.65	2843.73	12556.7	11189.9	8232.15	2486.2	7447.8	7784.69	3363.76	4609.93	14170.3	5202.28
mature,MIMAT0000261	4421.57	7167.59	8239.75	6318.36	15747.8	17458.3	9942.08	12786.1	6487.31	6848.92	8946.99	2789.27	6766.45	5323.13	9850.61	5559.02	7363.38	5307.86	5918.6	11850.9	473.383	2392.56	12603.4	1239.1	9718.13	4443.64	2677.86	2020.55	8537.48	996.8	8165.59	6778.48	15251	13620.3	8132.84	7137.09	3289.7	2197.53	2649.77	8084.01	6580.33	4520.56	1061.52	3024.69	2279.74	2337.57	2656.02	9214.26	4297.9
mature,MIMAT0000262	0.112491	NA	4.41874	1.67422	2.29702	0.129522	NA	4.5711	7.29013	NA	NA	1.90009	0.320442	1.17964	0.200073	1.39697	1.53788	0.489204	4.394	NA	2.68732	1.77942	0.447284	0.620456	0.634343	1.48841	0.92336	0.831776	NA	0.671699	0.823808	NA	0.185535	0.367748	0.993932	NA	NA	0.096514	0.553234	0.921885	0.140335	1.02466	1.81488	0.184804	0.58413	0.492534	0.576443	0.174025	1.92336
mature,MIMAT0000263	100.229	68.719	68.6914	53.4157	46.7061	50.6431	50.515	27.759	89.3041	34.1708	38.5172	43.4784	63.8747	62.8159	41.8153	241.987	111.138	37.6687	51.1413	27.0622	41.0334	76.2609	45.9212	31.4881	17.7616	335.264	93.0286	103.972	63.4299	78.9725	63.4332	77.8965	55.6606	19.4907	33.2967	64.7919	19.9667	57.426	55.9872	45.787	39.9956	160.104	105.989	79.4659	179.211	330.737	179.158	148.269	57.1946
mature,MIMAT0000264	12005.3	5280.7	6170.57	5709.5	7715.31	18620.1	25794.2	11666.5	2437.64	19739.9	38602.9	7888.26	39761.4	4730.51	13484.3	5265.81	5353.78	27741.5	7489.09	14151.7	1211.52	9274.85	14305.3	630.021	33548.2	3498.5	6418.86	5748.41	9711.77	8077.17	17243.1	28621	30549.9	19488.5	27564.2	19549.4	10668.9	6311.84	18291.3	25859.8	11722.1	24590.9	8992.73	22589.8	7013.06	16264.5	4606.81	24491	7369.71
mature,MIMAT0000265	1.46238	8.39316	5.62385	2.47147	4.59404	23.832	0.223518	1.74533	33.7169	0.388305	NA	0.502964	1.28177	1.622	6.0022	1.24175	3.07576	1.95682	0.488223	1.25143	3.56588	1.27101	0.745474	0.56875	0.951514	5.39548	5.42474	23.7888	NA	13.1461	4.53094	4.25664	13.5441	0.367748	0.993932	0.36298	NA	0.675599	0.442587	1.53648	1.54369	2.30549	0.725952	2.21765	9.57972	0.985068	2.53635	1.04415	1.61967
mature,MIMAT0000266	NA	NA	NA	0.15945	0.574254	0.259044	NA	NA	35.5394	NA	NA	NA	0.747697	3.09656	NA	NA	0.102525	0.244602	NA	0.156429	0.465115	0.762609	NA	0.310228	NA	6.51179	NA	NA	0.241178	0.095957	NA	6.59779	0.185535	NA	NA	NA	NA	0.579085	NA	NA	0.140335	0.512332	NA	0.369608	NA	NA	NA	0.870124	5.87131
mature,MIMAT0000267	114.178	687.54	260.706	23.2797	206.54	256.194	692.905	126.412	83.8365	902.809	390.674	40.8518	1044.43	382.204	1098.2	848.118	250.367	265.393	123.886	900.092	9.7674	185.314	3009.33	76.4194	1758.72	2008.24	190.674	109.628	432.192	176.561	239.728	127.912	49.909	426.956	198.786	216.699	365.317	63.6994	369.117	1881.88	582.392	833.82	132.305	1232.28	634.364	158.103	849.561	945.65	504.933
mature,MIMAT0000268	NA	NA	NA	NA	NA	NA	NA	NA	NA	NA	NA	NA	NA	NA	NA	NA	NA	NA	0.122056	NA	NA	NA	NA	NA	NA	NA	NA	NA	NA	0.191914	NA	NA	NA	NA	NA	NA	NA	NA	NA	NA	NA	NA	NA	NA	NA	NA	NA	NA	NA
mature,MIMAT0000269	6.18701	10.6663	8.03408	3.34845	2.29702	5.43992	8.27016	2.07777	16.4028	8.54271	4.12684	3.74429	13.779	13.5659	7.80286	10.7101	11.2778	10.0287	14.7687	6.25716	5.06457	10.1681	21.6187	9.25512	11.101	10.2328	9.69529	13.6411	9.16478	9.1159	4.53094	7.23628	11.3177	5.14848	7.45449	6.53363	22.555	6.56297	7.41332	8.91156	6.03442	8.19731	4.71869	10.5339	3.50477	12.0671	11.6441	2.61037	3.64426
mature,MIMAT0000271	6.86195	2.44801	53.4266	8.05222	0.957091	4.66279	3.79981	1.57911	88.3928	2.71814	3.20976	7.20915	8.75874	9.87949	8.40308	57.2759	19.0697	3.17983	3.90578	4.69287	7.59686	4.82986	8.20021	10.1858	3.17171	14.512	19.9677	10.8131	9.16478	11.035	3.70714	3.40531	0.927676	1.47099	0.993932	14.1562	2.58828	10.0375	12.0605	7.68238	5.05207	14.8576	6.35208	7.76178	10.8648	12.8059	12.6817	8.00514	6.57991
mature,MIMAT0000272	1959.48	815.011	70.2982	346.325	158.494	274.327	4096.41	134.39	91.1266	1093.47	133.434	147.312	679.87	162.79	1023.38	137.214	93.1956	2898.53	863.543	568.619	31.7311	59.7377	5805.45	80.2455	1847.21	1759.3	105.032	118.611	287.002	980.775	106.683	883.891	731.195	1752.69	1003.87	659.171	4017.38	165.522	525.682	2195.62	2572.91	389.885	115.971	217.33	65.6561	74.3726	44.5014	2539.54	49.7037
mature,MIMAT0000273	0.674946	1.04915	NA	2.2323	2.1056	2.46092	1.34111	0.664887	NA	0.77661	0.917076	1.67655	0.747697	1.32709	1.00037	2.32829	2.66566	0.733806	0.976444	0.782145	0.930228	0.254203	0.149095	0.465341	NA	0.558153	1.1542	2.9944	1.20589	1.3434	2.05952	NA	0.927677	NA	0.993932	0.36298	NA	0.482571	0.442587	0.307295	0.140335	2.30549	1.99637	0.184804	1.98604	1.23134	2.53635	1.74025	0.506147
mature,MIMAT0000274	24.2981	23.6058	19.6835	74.3833	47.0889	74.7341	15.8698	22.2737	30.0718	6.98949	27.0537	31.3514	29.0534	22.4132	10.2037	57.8968	87.9669	6.60425	26.7302	43.1744	33.0748	32.0296	3.28009	12.1506	2.85454	14.3259	25.7387	85.8394	39.3121	54.1197	27.5976	21.496	28.2014	19.4907	22.3635	31.3977	16.2692	10.7131	12.7244	22.1252	8.13945	89.4019	55.5353	38.6241	52.6885	25.1192	104.682	82.8358	25.2061
mature,MIMAT0000275	29.2477	11.016	11.2477	38.4274	24.8844	13.8588	7.37609	19.6142	25.5155	3.10644	11.4634	26.6571	8.4383	26.9843	7.60279	40.9779	36.7041	9.53948	13.7923	5.78787	30.8009	12.7101	4.92013	20.5784	18.0788	32.745	43.0517	38.7608	10.6119	11.8027	21.8309	9.57743	10.761	11.768	10.4363	10.8894	6.65557	21.0401	17.8141	6.1459	2.80671	18.1878	38.294	23.8398	55.2586	19.9476	71.5942	18.4466	28.3442
mature,MIMAT0000278	173.461	241.478	308.509	119.109	176.488	182.237	279.621	120.428	215.97	184.833	334.733	119.761	339.455	212.335	502.584	270.082	303.065	202.775	169.779	134.06	72.1444	164.469	195.016	119.955	122.111	233.122	161.934	117.613	135.06	214.943	197.302	156.857	282.014	294.934	282.774	136.299	198.928	118.906	211.888	529.777	161.386	170.35	291.47	197.556	373.609	509.28	172.702	184.64	128.966
mature,MIMAT0000279	31.9474	75.8882	121.716	27.6645	50.9173	40.4108	81.137	32.3301	49.2084	35.3358	70.1563	28.0542	80.3241	55.738	124.246	83.9736	66.1289	55.5247	46.137	38.6379	12.6098	17.2858	76.9329	25.9557	51.0646	72.1878	38.8966	19.4636	39.5533	67.3617	51.0761	29.7965	63.8242	59.5752	62.1207	30.4903	41.0427	27.5065	67.6051	114.928	46.451	55.3318	49.3647	50.2668	58.1793	120.425	41.3886	47.1607	77.4405
mature,MIMAT0000280	274.478	135.689	227.364	305.107	67.3793	194.283	278.503	27.1773	322.588	368.113	463.811	137.477	291.281	253.77	525.793	275.98	582.755	131.84	154.034	53.8116	85.0125	271.743	604.281	509.601	299.093	1249.33	154.317	540.655	354.532	195.656	211.307	155.793	384.8	250.804	174.435	441.565	276.576	191.484	368.011	208.961	180.331	313.803	281.488	133.798	140.191	1535.97	559.841	44.8984	164.194
mature,MIMAT0000281	58.0453	82.5328	169.519	45.0446	147.009	111.648	51.8561	17.8688	21.8704	30.6761	171.493	75.4445	91.6463	36.8638	256.894	22.9725	52.6981	56.9923	23.0685	56.7837	8.26869	15.5064	51.7359	18.4068	11.7353	122.05	61.8652	29.1122	45.5827	52.0086	103.8	61.0828	149.913	40.0846	112.314	173.867	20.7062	13.4155	68.6009	243.992	25.4007	53.0263	27.0417	82.7924	58.4129	126.828	14.7569	165.323	34.5192
mature,MIMAT0000318	1589.39	792.629	2627.54	669.051	1417.64	2431.39	2639.52	1842.73	543.115	2087.92	3657.53	699.511	3297.13	1394.04	4773.15	3170.97	1516.45	3140.69	1391.31	3413.59	158.346	5018.22	2956.55	399.573	2610	3179.05	1831.14	508.548	3744.54	2313.33	2661.72	2246.44	2961.14	2618.37	1871.57	1898.38	2589.39	719.417	1160.9	3441.4	3018.61	1599.5	1036.11	1871.33	1970.27	1708.6	4334.62	1530.2	401.679
mature,MIMAT0000414	365.258	470.017	351.089	348.398	355.081	528.579	626.968	308.923	279.759	625.171	462.206	267.856	827.914	789.032	1348.89	849.05	342.538	760.957	538.509	632.599	209.508	594.835	767.093	249.475	860.169	559.828	795.36	876.194	848.466	634.083	373.597	367.348	465.137	718.213	461.681	464.614	533.555	318.593	538.96	691.721	623.931	464.685	514.7	289.404	595.812	569.862	562.262	322.468	612.641
mature,MIMAT0000415	375.382	429.1	334.619	505.057	315.84	440.893	524.596	377.822	777.31	413.157	362.016	268.638	517.727	585.544	464.57	751.572	594.34	373.507	460.394	292.522	239.999	383.338	626.347	398.953	798.32	941.791	463.412	906.138	668.788	560.292	616.62	470.358	678.132	533.603	551.632	474.233	466.999	467.708	577.907	328.498	421.427	517.711	573.32	477.165	615.439	1154.75	705.796	381.462	634.304
mature,MIMAT0000416	30.0351	14.3383	30.1278	151.318	136.481	12.1751	23.2459	128.074	16.4028	6.60119	6.19026	275.792	18.4788	42.762	13.0048	31.6647	44.4961	33.7551	112.413	20.9615	192.661	61.0087	8.34931	105.426	1.26869	17.6749	17.6593	12.643	8.68242	22.262	3.29523	20.0062	7.05034	3.67748	8.44842	16.6971	6.28582	90.6268	69.5967	20.8961	5.19241	18.1878	81.8511	24.3942	4.67303	12.3134	11.4136	13.748	240.521
mature,MIMAT0000417	94.7174	113.133	272.355	62.584	138.587	152.577	164.956	81.2824	213.236	243.467	229.727	104.952	320.121	190.364	405.349	199.922	110.522	238.487	130.844	371.988	66.0979	216.327	364.388	69.491	314	119.631	167.59	138.408	242.143	181.263	182.473	154.942	123.567	212.559	106.351	265.701	141.986	116.493	122.928	232.315	112.689	144.99	52.6315	80.0203	55.9596	138.156	158.406	119.381	23.5865
mature,MIMAT0000418	727.367	782.837	1810.88	614.998	667.093	872.33	833.498	628.651	2325.55	612.745	486.967	732.818	1332.29	749.809	974.757	1864.49	1040.74	1246.74	1192.97	731.462	762.942	823.109	801.981	913.103	394.878	1956.33	728.301	739.949	697.247	807.573	669.756	900.279	1158.11	654.225	562.565	569.152	746.164	724.436	720.531	869.645	808.051	900.936	845.189	1890.18	1212.54	914.882	945.942	893.443	792.424
mature,MIMAT0000419	1221.2	953.848	1002.25	745.428	760.314	1194.19	1109.1	602.554	1386.95	1138.12	753.836	926.794	2276.2	937.814	1574.98	3459.84	1369.64	1709.03	1445.38	986.91	934.311	1124.34	1238.83	1085.95	689.848	2463.87	1268.12	972.347	1053.23	1032.5	624.447	1254.01	1255.52	1051.39	787.194	1167.71	1130.71	1285.38	974.576	2253.09	1210.11	1555.7	1060.62	2150.01	1311.72	1858.58	1746.62	1291.44	563.848
mature,MIMAT0000420	215.42	53.6813	650.76	113.13	82.8842	283.135	112.206	108.543	210.503	196.482	170.805	203.756	673.675	237.403	725.266	428.405	332.798	235.796	162.822	222.755	76.8989	373.424	247.945	102.84	125.917	137.864	283.933	131.753	107.083	256.685	104.212	234.328	382.203	133.86	200.774	323.052	104.271	187.431	146.828	642.861	105.673	227.475	119.601	196.262	128.275	341.326	317.043	210.222	50.2098
mature,MIMAT0000421	NA	NA	NA	NA	0.191418	0.259044	NA	NA	NA	NA	NA	NA	NA	NA	NA	NA	0.205051	NA	NA	0.469287	NA	NA	NA	0.155114	NA	NA	NA	NA	NA	0.767656	NA	NA	0.185535	NA	NA	NA	NA	NA	NA	0.921885	NA	NA	0.181488	NA	0.116826	0.246267	NA	NA	NA
mature,MIMAT0000422	NA	NA	NA	NA	NA	NA	NA	0.166222	0.911266	NA	NA	0.055885	NA	0.147455	NA	0.155219	0.102525	NA	0.366168	NA	0.206717	0.254203	NA	0.051705	NA	NA	NA	0.166355	NA	0.287871	NA	NA	NA	NA	NA	NA	NA	NA	NA	NA	0.140335	NA	0.362976	0.184804	NA	0.246267	0.115289	NA	NA
mature,MIMAT0000423	192.585	148.454	1114.33	297.374	343.022	220.187	89.6307	151.677	3140.22	70.2832	68.5514	234.996	123.37	274.414	46.2169	843.772	440.757	27.1508	264.25	74.9295	312.608	329.447	84.8349	217.366	41.5494	652.295	627.424	360.991	111.666	186.828	108.331	124.507	105.755	38.9813	69.0782	101.816	68.7742	223.044	167.187	49.1672	50.9418	317.39	342.649	410.266	485.762	499.183	538.052	322.468	306.725
mature,MIMAT0000424	90.8927	289.739	163.493	72.0713	99.5376	126.672	130.758	38.3141	110.263	114.162	199.005	136.471	140.888	83.1647	166.861	171.207	70.64	168.531	95.6916	148.607	35.7104	147.438	227.519	69.4393	306.388	237.401	102.147	74.3608	195.355	101.426	189.064	95.9872	236.001	225.798	164.993	200.546	161.952	68.9111	209.122	249.216	290.635	229.525	145.372	131.026	129.91	261.782	189.995	185.684	96.2692
mature,MIMAT0000425	16.1987	20.1086	42.9823	13.3141	16.462	15.1541	10.0583	6.48265	27.338	8.15441	8.25368	13.6359	29.8011	34.2096	26.0095	123.399	36.7041	13.2085	30.2698	19.0843	17.6743	35.8426	21.3206	19.3892	7.92928	77.5833	44.8984	18.9645	21.9472	22.9337	7.82618	11.7058	10.9466	10.6647	7.45449	22.8677	7.76483	13.1259	19.2525	27.6566	10.3848	32.2769	22.1415	27.3511	33.529	66.4921	45.8848	24.7115	16.7029
mature,MIMAT0000426	68.732	142.509	147.425	63.6205	56.277	74.7341	140.146	54.2714	232.373	146.779	58.2343	68.5148	159.366	119.586	95.435	113	114.213	107.625	132.796	95.2652	75.7619	110.832	232.737	81.5382	143.044	224.378	87.373	169.017	84.1713	99.5073	90.6189	52.5695	98.5193	108.486	98.3992	112.705	247.735	91.2059	84.6447	130.908	154.229	100.929	123.775	128.624	100.237	198.245	155.524	64.0411	105.177
mature,MIMAT0000427	7.76188	1.04915	149.434	41.9353	39.815	8.93701	4.91739	22.7724	132.134	4.27135	0.458538	122.108	11.0018	16.3675	7.20264	19.5576	23.7859	7.58266	57.4882	6.88288	67.0281	31.5212	4.77103	52.8421	0.951514	11.1631	3.80886	2.66168	4.10003	12.1865	1.64762	4.46947	2.22642	2.57424	2.9818	6.35214	9.6136	53.7584	24.4529	17.2085	1.9647	9.22198	39.5644	20.5133	1.86922	6.40294	5.0727	6.26489	33.507
mature,MIMAT0000428	0.337473	0.174858	NA	0.876974	0.191418	NA	NA	0.332444	NA	0.388305	0.229269	0.279425	0.106814	0.29491	NA	0.465658	0.102525	0.244602	0.488222	NA	0.310076	0.254203	NA	0.258523	NA	0.372102	0.23084	NA	NA	0.287871	NA	0.212832	0.185535	NA	NA	0.72596	NA	0.386057	NA	NA	NA	0.256166	NA	NA	0.233652	NA	0.115289	0.34805	1.11352
mature,MIMAT0000430	0.449964	0.174858	0.803408	0.3189	NA	0.259044	0.223518	0.249333	NA	0.388305	0.229269	0.11177	1.4954	1.32709	0.200073	2.63873	0.102525	0.978408	0.366167	NA	0.361755	NA	0.29819	0.620456	NA	0.558153	1.03878	2.32897	2.41178	0.287871	NA	0.638496	NA	NA	0.496966	NA	0.369754	0.289542	0.663881	1.22918	NA	0.768498	0.181488	1.66324	0.467304	0.738801	1.26818	1.04415	0.202458
mature,MIMAT0000431	32.9599	29.5509	25.3073	31.8102	26.4157	24.2206	21.6812	11.22	30.0718	34.5591	28.4293	22.7451	57.1454	57.5075	72.2265	110.206	37.8319	41.3377	31.1242	36.2915	22.4805	39.4014	63.0671	28.0239	47.8929	29.7682	54.0166	35.4337	32.3179	36.6555	20.5952	21.9217	24.3051	28.6844	19.3817	43.0131	27.7315	26.5414	37.3986	25.1982	17.4016	23.8234	21.96	17.5564	20.9118	58.119	45.8848	24.3635	23.6877
mature,MIMAT0000432	610.714	662.71	150.639	73.6658	298.23	448.405	553.877	342.749	77.4576	498.195	811.383	187.829	1240.32	565.49	1369.1	662.476	338.437	949.79	380.691	1189.95	52.1445	515.269	1157.27	74.2478	1183.37	513.687	412.627	113.454	886.813	616.715	514.88	413.107	541.207	758.297	538.214	718.337	495.47	282.98	333.821	1605.92	1134.05	883.772	426.134	405.276	462.864	1073.97	792.378	664.078	154.78
mature,MIMAT0000433	55.5705	63.9979	23.7005	66.0919	13.7821	26.0339	45.8212	11.5524	36.4507	74.5546	47.4587	11.7917	158.939	199.212	100.437	228.948	41.2152	58.7045	55.5353	34.1015	27.6484	52.1116	50.394	75.2302	150.022	81.6764	76.4081	127.095	87.5478	52.5844	29.6571	38.3097	51.5788	24.6391	32.7997	88.204	76.1693	57.0399	75.2397	93.4177	25.2604	58.662	75.499	40.2874	38.7862	253.655	193.569	23.1453	34.418
mature,MIMAT0000434	734.454	1968.72	153.451	669.211	279.662	415.895	993.09	308.092	155.827	1898.42	999.154	162.234	2364.54	4190.53	1849.68	3197.52	559.789	1311.56	1206.76	777.765	353.59	1487.85	1216.46	822.517	3964.01	1398.55	1665.17	1743.07	2362.58	1054.28	591.906	654.245	792.793	443.872	598.347	1449.01	1203.92	555.729	1443.72	2096.67	552.08	1605.65	1389.47	1549.4	757.966	4876.09	3216.55	851.851	944.572
mature,MIMAT0000435	304024	107621	294735	584806	302268	162473	127398	239788	238071	109444	113565	609951	141763	305343	112836	232656	320731	148049	420687	122019	715031	289394	94360.1	642193	111066	105998	356288	348222	212309	218532	79932.4	188926	110472	105902	158378	212609	149631	527887	418464	113062	67155.4	136209	388732	245371	220312	155373	122855	133666	496067
mature,MIMAT0000436	3.7122	8.04345	2.81193	5.10239	1.14851	1.03618	6.03498	0.83111	10.0239	19.4153	6.87807	0.670619	14.4199	6.93039	17.0062	2.79395	11.1753	20.302	4.88222	4.38001	0.77519	2.79623	15.0586	0.568752	2.85454	4.65128	15.2354	1.4972	1.68825	3.55041	1.23571	2.34115	2.04089	2.57424	4.47269	2.35937	4.8068	3.47451	4.86845	15.672	8.42012	5.12332	2.90381	3.88089	4.32256	17.2387	0.461155	1.91427	4.96024
mature,MIMAT0000437	1273.17	468.793	19935.8	2953.89	2625.88	877.381	740.515	1812.4	18291.8	509.068	434.923	3917.97	1545.7	2253.41	1334.49	4847.34	3211.1	997.487	3316.25	1106.73	3798.85	2754.8	1042.62	3784.52	397.099	1613.62	2140.47	886.175	1032.97	1341.77	453.918	471.848	363.093	308.541	386.639	1147.56	586.43	3507.33	3012.58	1884.64	441.916	1874.88	2874.77	1883.9	1722.95	1916.45	1669.15	1439.18	1799.35
mature,MIMAT0000438	322.512	196.54	147.024	191.499	172.851	219.151	177.92	148.104	277.936	133.965	149.025	162.793	177.738	184.909	153.856	508.654	384.265	200.574	186.501	166.128	196.795	338.09	157.444	231.43	166.515	441.127	387.696	403.245	211.755	305.335	245.907	314.991	184.979	117.68	134.678	244.467	147.162	186.176	259.798	102.329	109.883	191.1	217.06	168.911	327.696	289.856	283.956	182.726	292.958
mature,MIMAT0000440	390.119	409.516	1475.86	138.881	292.679	506.56	419.32	296.041	608.726	372.385	699.958	213.033	1415.82	651.456	2409.08	938.766	344.998	849.992	363.726	1376.26	80.5681	246.831	1168.46	151.029	888.08	292.286	575.6	216.927	1252.92	515.097	454.33	280.512	326.913	343.109	377.694	489.115	333.518	202.583	417.58	757.175	342.98	668.081	142.831	358.336	202.693	543.758	656.107	360.579	231.006
mature,MIMAT0000441	1435.61	125.723	79.1357	320.574	215.346	198.687	119.359	177.774	106.618	116.88	2619.86	329.441	122.622	145.833	153.056	130.229	67.1542	270.041	99.1091	202.263	253.022	143.879	117.636	157.441	281.648	809.694	62.096	149.886	194.872	73.9828	320.873	110.885	251.957	48.175	154.556	220.873	141.986	171.988	1129.04	169.934	29.4704	100.161	144.464	275.913	46.263	1241.92	683.776	39.8517	541.476
mature,MIMAT0000443	153.663	160.869	884.15	228.89	182.805	169.026	193.566	313.827	2473.18	128.141	85.9758	168.213	164.493	177.241	127.647	405.743	343.768	131.84	262.786	170.508	160.154	324.617	175.634	124.505	75.804	522.245	285.434	195.468	154.113	170.419	264.03	179.843	285.353	53.3235	90.4478	124.865	106.119	169.479	235.124	185.606	208.819	238.49	162.976	220.287	278.513	237.648	221.469	182.03	334.158
mature,MIMAT0000445	785.075	1310.38	884.954	573.94	661.351	609.271	717.939	447.552	1070.74	695.843	1055.1	485.807	2734.65	2721.14	2966.09	3353.98	1054.78	1831.82	1968.51	1838.04	611.108	2414.16	2272.35	773.139	1242.99	1433.34	1856.76	1401.88	2126.95	1732.98	679.642	651.266	935.84	930.404	953.18	1069.16	759.475	556.501	1495.83	1824.1	541.414	1532.13	1023.77	1008.66	905.283	2454.05	1260.56	953.83	900.537
mature,MIMAT0000446	950.999	831.273	1358.16	571.787	373.266	705.117	571.982	243.182	9341.39	430.242	550.245	456.914	591.215	532.903	631.031	1589.6	1062.06	589.98	425.608	531.076	661.237	943.855	620.383	840.355	359.672	1903.49	1236.96	1754.38	956.273	1043.91	1031.82	957.956	892.425	425.117	427.391	1323.6	507.302	605.434	832.063	308.524	418.621	905.034	1055.35	664.372	1601.57	1336.98	1120.84	494.23	603.733
mature,MIMAT0000447	290.902	363.529	351.893	175.793	152.943	278.343	262.41	101.063	1424.31	232.595	284.752	127.809	193.013	247.282	279.302	477.299	400.977	188.344	145.002	197.1	227.441	356.392	304.302	265.4	128.454	530.99	362.419	661.096	519.498	369.05	406.549	258.804	241.567	180.197	127.223	501.275	164.541	174.208	270.863	114.928	170.508	452.901	341.016	243.757	436.228	455.594	368.693	237.022	206.407
mature,MIMAT0000448	15.2988	18.8846	2.81193	3.74707	6.50823	8.03036	8.49368	2.16088	4.55633	6.60119	6.19026	3.63252	13.6722	8.8473	7.80286	17.3846	10.4576	16.8775	10.2527	10.0115	3.61755	18.3026	7.15655	3.05057	6.34343	26.4193	12.1191	15.8038	18.8119	14.5854	6.59046	16.3881	9.83337	1.47099	6.95752	9.80045	6.65557	3.95708	13.4989	12.5991	11.0865	34.5824	19.0562	16.4476	29.2065	52.4549	38.8522	21.231	18.7274
mature,MIMAT0000449	83.8058	169.612	96.4089	100.852	54.1714	173.818	626.744	90.0922	146.714	763.796	94.2295	48.9551	390.084	518.01	744.673	648.817	73.7158	229.437	93.4946	169.1	33.1781	92.784	222.151	78.0739	264.204	252.843	66.7128	139.572	436.051	97.0124	208.835	118.973	146.944	158.132	113.308	90.3819	87.6317	110.123	115.736	422.531	385.782	177.267	131.397	293.839	76.0536	423.826	205.329	31.3245	64.8881
mature,MIMAT0000450	7.64939	2.62286	52.2215	5.10239	6.89106	9.19605	1.34111	2.82577	164.939	4.65966	1.60488	10.0593	4.16574	3.53892	9.60352	16.1428	18.9672	5.13664	5.00428	4.06715	5.32297	30.2501	9.09478	4.70512	6.6606	13.2096	13.6196	3.65982	6.753	4.31806	2.47142	3.83097	2.41196	9.19371	0.993932	6.17065	0.739508	5.79085	2.98746	146.887	4.7714	17.1631	6.89654	9.60983	10.1638	9.60441	7.60904	13.0519	7.8959
mature,MIMAT0000451	167.612	332.579	591.71	1060.66	116.765	149.857	275.821	71.0598	4774.12	688.077	78.6392	77.177	1153.16	465.516	369.535	1982.15	126.516	321.162	337.972	165.658	419.223	84.3953	114.654	1016.62	433.256	287.635	302.054	1674.37	210.79	132.804	168.057	250.29	437.307	104.073	213.198	124.865	433.721	400.823	313.13	588.163	50.9418	359.401	574.409	291.252	411.694	1312.11	891.296	186.38	186.667
mature,MIMAT0000452	1.79986	2.09829	0.401704	0.558074	0.765674	2.46092	1.34111	0.498665	11.8465	0.77661	0.917076	0.838273	1.81584	1.62201	3.60132	8.69228	3.17829	0.489204	0.732334	1.40786	1.2403	4.57565	1.93823	1.39602	0.951514	5.76758	3.23176	3.16075	3.85886	2.97466	0.411904	1.48982	1.66982	0.735497	0.993932	3.08533	0.739508	1.25468	3.09811	3.68754	1.68403	3.33016	2.17786	2.03285	5.14034	7.88054	4.61154	0.696099	1.82213
mature,MIMAT0000454	0.112491	1.224	0.803408	1.5945	1.91418	0.259044	0.894072	0.166222	5.4676	0.388305	3.20976	0.055885	0.106814	0.147455	NA	NA	0.20505	NA	0.85439	0.469287	0.206717	1.01681	NA	1.44773	NA	0.186051	2.07756	0.998132	0.482357	3.26253	NA	1.27699	24.1196	0.367748	1.4909	0.725959	NA	0.289543	0.33194	4.60943	0.140335	NA	0.362976	0.184804	8.76194	0.985068	NA	NA	0.101229
mature,MIMAT0000455	37.6845	51.2333	37.3585	42.8123	32.1583	43.1308	94.3245	14.96	25.5155	74.9429	68.0929	28.2218	52.232	38.1909	76.0279	56.655	39.2673	91.4811	29.4154	46.6158	12.8682	19.5736	93.0351	29.1097	131.943	111.631	62.9039	38.0954	54.7475	40.3978	76.2022	42.7792	43.9719	82.0079	45.7209	79.1295	39.5637	29.6299	54.2168	113.085	67.2207	75.5689	71.1433	41.0266	65.3056	95.7979	85.4288	52.3814	42.6176
mature,MIMAT0000456	135.214	179.754	359.927	79.9641	140.118	146.101	225.083	66.9874	146.714	184.445	218.723	132.615	346.291	187.858	497.983	268.685	202.898	335.349	138.533	373.083	43.6174	177.179	320.106	68.8188	483.686	254.332	242.382	146.06	256.132	261.866	187.416	125.996	223.014	333.548	178.908	151	274.727	103.27	207.573	373.056	221.028	199.809	104.174	182.032	137.154	250.946	306.322	200.476	141.519
mature,MIMAT0000457	6.86195	6.29487	10.4443	2.63092	3.06269	6.86466	2.4587	0.498666	0.911266	1.55322	3.20976	4.24725	15.0608	6.34057	16.2059	2.48351	2.25556	8.07187	2.07494	20.6486	0.671831	0.508406	4.62194	1.18921	3.17171	1.86051	2.8855	1.4972	0.964713	7.29272	2.05952	4.46947	5.00945	4.78073	6.95752	5.08171	3.32779	2.50937	5.97492	29.193	3.22771	5.37948	2.90381	5.72894	2.33652	15.5148	6.80202	4.69867	1.31598
mature,MIMAT0000459	5.28708	2.44801	4.41874	2.07285	1.33993	3.75614	1.11759	0.997331	4.55633	5.82458	3.89757	2.62659	16.1289	6.19311	4.00147	7.45053	4.30607	6.35965	1.95289	7.19573	2.9974	9.91391	2.38552	3.30909	3.80606	6.51179	8.0794	4.8243	16.159	4.98976	3.29523	1.91549	1.48428	0.735496	2.98179	7.80406	NA	1.83377	2.76617	18.4377	2.94704	4.61099	5.44464	5.72893	9.81337	19.2088	4.72683	6.26489	2.93565
mature,MIMAT0000460	17554.2	15790.3	6121.57	2557.34	11929	23399	22059.2	15582.5	2837.68	18980	25995	7375.79	31900.1	12703.1	34221.7	6540.32	12945.6	33771.2	8723.43	30444.8	2205.31	8794.15	26442.6	2749.65	27357	20765.7	11532.4	5134.06	21110.8	20675	15434.5	16710.5	21259.2	24609	27044.4	13029	28879.6	5954.54	8495.89	23457.4	27470.9	15075.1	6727.03	18772.1	10370.9	9565.01	13983.8	20128.9	3995.32
mature,MIMAT0000461	36.7846	20.8081	25.709	35.079	17.0362	14.3769	15.4227	12.8822	22.7817	24.8515	11.0049	19.9509	69.3222	33.3248	33.6123	71.4009	41.2152	39.3809	46.2591	20.3358	43.9274	32.7922	11.4803	39.3472	9.19797	7.81414	61.0572	57.559	19.0531	20.9186	11.5333	25.9655	14.1007	14.3422	29.8179	24.3196	30.6896	38.3161	28.4362	27.3493	5.61342	13.5768	19.7822	11.2731	21.8464	17.9775	43.8096	10.6155	29.559
mature,MIMAT0000510	210.246	206.157	913.876	223.788	286.362	192.47	391.38	389.541	2844.06	332.777	591.972	567.734	605.421	890.186	900.13	869.694	527.904	364.702	492.86	523.724	247.957	396.556	1186.94	217.314	402.173	554.804	534.049	481.266	330.173	609.326	797.446	168.776	420.052	377.678	306.131	1070.61	445.184	628.694	302.065	668.367	359.539	506.44	247.55	279.979	195.45	547.452	533.786	354.488	169.559
mature,MIMAT0000617	8002.5	9299.8	20063.5	2517.87	10054.1	13150.6	16721.1	9223.31	27991.4	13166.3	25458	7395.58	16088.9	10465	21058.1	14512.2	7891.59	16521.2	7803.74	21915.9	1560.35	15752.4	22446.8	2201.94	24915.7	6268.06	8844.29	3844.47	17471.9	9702.58	15383	9204.98	17481	19521.9	16629	18966	12993.5	6748.56	5733.27	14693	14589.8	9040.1	3962.06	7047.52	6372.38	10134.1	8405.23	8314.73	4569.3
mature,MIMAT0000646	302.376	368.949	221.339	262.295	112.363	173.3	813.605	64.3278	419.183	521.882	88.0392	149.045	436.335	859.221	261.296	690.105	121.698	263.926	159.527	130.305	122.687	64.3133	416.273	229.517	710.147	274.053	202.908	454.649	300.75	132.996	267.326	180.481	254.369	150.041	272.337	294.558	330.19	421.188	263.892	284.863	121.25	330.966	332.304	209.938	263.209	678.712	816.358	266.606	192.538
mature,MIMAT0000680	216.32	191.119	92.7936	130.27	151.412	274.586	189.32	111.867	35.5394	312.197	275.81	137.421	343.941	217.201	604.622	231.122	171.218	313.091	134.871	379.027	42.067	101.427	334.27	90.9484	255.957	209.121	201.754	99.4805	259.99	214.176	191.535	212.619	294.445	221.385	271.84	555.722	215.936	157.994	140.411	437.281	339.892	343.262	141.742	130.842	154.561	345.513	336.412	291.317	86.5512
mature,MIMAT0000681	1067.54	569.686	392.063	870.357	472.995	326.784	1076.69	463.426	854.768	1196.37	330.835	391.976	2578.49	2094.3	1232.25	3134.03	620.177	1556.65	1461.25	686.879	1423.09	342.157	424.622	1222.35	813.862	700.668	1571.68	2501.82	1064.32	499.551	267.738	935.396	574.789	300.45	1178.8	624.143	1456.83	1353.23	1044.17	2467.89	294.704	833.308	942.104	1063	663.804	2180.2	2436.28	447.592	287.795
mature,MIMAT0000682	355.809	146.531	212.903	102.686	187.207	449.311	461.788	438.244	61.9661	268.707	481.694	97.2396	927.999	226.933	801.494	694.917	404.873	796.18	365.434	829.073	21.6536	801.247	771.118	52.3768	367.602	1357.99	249.423	32.1066	388.78	577.468	304.809	380.331	584.807	515.216	279.295	277.316	564.614	120.836	257.364	1131.46	1135.03	380.663	303.266	428.561	393.119	475.049	1294.81	491.446	91.4102
mature,MIMAT0000686	2.13733	0.174858	0.803408	0.956699	2.29702	2.33139	0.447036	1.496	1.82253	NA	1.60488	2.79424	1.28177	2.80165	1.00037	2.79395	2.76819	0.489204	2.44111	0.469287	1.03359	0.762609	1.19276	1.70625	1.58586	4.46523	5.65558	3.65982	1.20589	1.05553	NA	0.851328	0.742141	1.83874	0.496966	0.907449	0.739508	1.54423	1.43841	1.53648	0.842012	1.537	1.81488	3.14167	4.90669	2.70894	13.0276	2.26232	1.82213
mature,MIMAT0000688	2.69978	2.79772	0.401704	1.5945	1.53135	7.38275	2.01166	1.24666	NA	0.388305	1.83415	3.18544	11.2155	2.65419	6.20227	7.29531	3.38334	8.07187	4.02783	6.72644	1.70542	12.4559	13.8658	0.982389	5.70908	4.65128	1.61588	0.998132	5.5471	4.12615	0.823808	4.04381	3.71071	5.14848	0.496966	3.26682	2.58828	1.3512	4.31522	6.76049	5.75375	2.30549	1.81488	3.32648	1.16826	5.17161	7.83962	7.13502	1.82213
mature,MIMAT0000689	7952.21	10816.9	38192.8	9334.51	9045.48	10399.1	9403.4	14462.2	100481	9528.62	6059.12	7486.89	7816.96	9010.09	7242.66	12169.2	20275.9	8606.08	19464.7	7406.75	10355.7	11571.1	13230.7	9195.56	7372.96	15139.9	13027.6	13485.4	10586.8	10603.7	15137.9	12695.6	20335	5008	6892.92	8077.93	8194.12	9158.91	14742.4	7568.37	8978.94	11086.6	8024.13	10547.7	9337.54	9636.43	8202.89	10920.2	12839.1
mature,MIMAT0000690	2.02484	0.874289	5.22215	1.43505	0.574255	0.388566	1.34111	0.166222	20.0479	0.388305	0.458538	2.40305	2.45672	1.03218	7.00257	4.50136	4.10102	18.3452	1.46467	0.782145	0.826869	1.01681	1.64004	1.24091	0.317171	2.79077	4.0397	0.998131	3.61768	1.91914	2.88333	0.638496	1.85535	5.88397	1.4909	3.81129	2.21852	0.965141	0.553234	1.22918	0.140335	9.22197	1.4519	1.84804	5.37399	5.91041	5.995	3.65452	2.53074
mature,MIMAT0000691	9.56173	17.6606	42.1789	11.2412	13.7821	14.636	16.9874	3.65688	19.1366	23.6866	17.883	8.15919	29.9079	10.0269	48.2177	52.9298	16.5066	45.7406	11.4732	30.0344	4.08267	49.5696	53.525	7.34205	29.8141	30.1403	17.6593	6.98693	19.7766	19.2873	23.4785	15.7496	19.8523	29.7876	24.8483	25.0456	14.4204	10.2305	15.0479	49.4745	19.5066	21.2618	9.0744	9.97944	8.87876	30.0446	21.3284	20.883	8.09836
mature,MIMAT0000692	2583.69	2338.02	1196.27	1496.2	1755.69	1918.74	2122.53	986.194	957.741	2469.62	1979.28	1083.1	5717.96	2854.58	4329.79	3310.21	1872.83	3531.56	2643.97	3180.98	1456.53	3695.35	2384.92	1550.1	3654.77	2711.32	2946.56	4240.4	3876.94	2792.15	1680.98	2601.44	3263.94	1393.03	2648.33	1524.51	3520.06	1506.2	2165.91	3667.87	2702.86	3014.82	1535.21	3236.66	1747.6	3433.45	3310.86	3086.5	1486.35
mature,MIMAT0000703	295.064	291.662	907.851	172.604	536.163	406.44	243.187	170.627	653.378	212.403	554.143	265.844	496.791	281.934	604.822	263.562	342.23	384.759	244.843	308.947	143.359	364.781	293.419	151.701	273.719	294.705	393.698	267.167	359.356	250.543	477.809	313.714	499.276	331.341	330.482	498.371	251.063	153.651	240.103	404.708	198.855	324.562	187.114	398.993	410.526	362.998	341.83	299.671	222.502
mature,MIMAT0000705	14.6238	9.09259	59.0505	10.5237	31.584	30.6967	8.27016	3.8231	4.55633	4.65966	13.2976	12.127	20.8287	12.0913	53.8197	5.89833	5.33132	22.9926	2.80728	27.3751	3.92763	3.05043	4.77103	2.17159	5.70908	7.06994	7.15604	3.16075	5.78828	11.8027	11.5333	17.4522	33.3964	21.6972	49.1996	8.71151	5.54631	4.24663	7.96656	77.7457	6.59576	12.0398	3.44827	11.2731	6.3086	11.5746	9.33837	9.91941	3.03688
mature,MIMAT0000707	4.38715	3.3223	29.7261	24.1566	8.42241	1.03618	3.57629	7.72931	17.3141	7.37779	4.12684	21.2921	3.41805	5.30838	4.80176	2.01785	2.97324	3.91363	5.85867	1.56429	10.956	2.54203	6.56017	9.41024	19.6646	15.6283	6.46352	4.65795	8.9236	1.91914	4.53094	0.851328	2.41196	6.25172	3.97573	2.72235	6.28582	20.1715	19.1419	6.1459	2.10503	4.09865	9.25589	6.28335	3.27112	9.85068	7.95491	1.91427	14.4758
mature,MIMAT0000710	32.3974	15.2126	66.2811	26.3889	56.0856	20.7235	30.8455	23.0217	148.536	17.4737	24.761	37.834	21.5764	16.9573	20.2074	36.3213	23.991	14.9207	15.379	16.8943	13.7467	29.7417	13.8658	17.4245	19.0303	34.6055	40.1662	28.4468	27.9767	11.131	39.5428	30.6478	34.1385	20.5939	27.3331	23.4122	7.02533	22.0052	13.7202	31.0368	12.4899	22.7988	12.3412	10.1642	42.4078	26.1043	19.3685	9.91941	30.1664
mature,MIMAT0000720	4.27466	2.09829	3.21363	1.5945	1.53135	2.979	4.47036	1.24666	6.37887	1.94152	4.35611	2.12363	5.3407	3.09656	4.40161	20.6442	6.4591	3.42443	2.44111	2.03358	2.42893	4.32145	2.23642	2.99887	3.48888	6.51179	8.77192	5.98879	3.3765	4.12615	2.05952	2.76681	2.41196	1.83874	2.98179	8.16704	1.10926	4.15011	3.98328	1.22918	2.10503	6.14798	3.99274	1.29363	6.19177	11.3283	13.3735	2.61037	1.61967
mature,MIMAT0000721	6.07451	6.12002	0.401704	2.5512	2.67986	5.43992	4.47036	2.16088	2.7338	1.94152	4.35611	1.56478	5.23388	2.06437	4.00147	4.19092	3.69092	4.40284	1.58672	4.06715	1.86045	6.35507	1.93823	2.32671	2.53737	4.09312	5.42474	5.15702	6.02946	5.27763	6.59046	5.53363	4.26731	4.04523	2.48483	8.53002	2.95803	3.95708	5.53233	5.83861	3.92939	10.5028	7.07803	1.66324	9.46289	7.38801	9.91482	2.95842	2.53073
mature,MIMAT0000722	4.27466	8.21831	6.02556	3.74707	1.33993	5.82849	3.12925	1.41288	22.7817	3.49474	1.83415	1.39712	5.44751	2.9491	3.0011	7.45053	6.4591	4.89204	2.31906	4.53644	3.41084	11.4391	5.06922	4.86023	3.17171	20.8377	4.15512	11.1458	7.47653	9.7876	9.47379	4.89513	5.56606	1.83874	2.48483	9.07449	3.69754	2.0268	6.86009	2.15107	5.05207	11.0151	8.89291	6.83776	16.122	9.11188	5.995	4.17659	7.18729
mature,MIMAT0000727	53.2082	31.6492	12.8545	27.1065	66.4222	43.6489	27.7162	16.6222	11.8465	22.91	78.1807	36.1016	48.2799	34.2096	79.6292	25.7664	26.144	34.9781	18.6745	22.8386	11.9896	19.8278	32.5027	14.2188	33.9373	27.5356	44.783	33.2711	32.8003	16.0248	49.8404	40.0124	42.1165	38.2458	50.6905	53.358	16.6389	21.3296	29.2107	63.9174	25.8217	36.3756	23.9564	26.427	52.4548	69.6936	41.8497	39.8517	19.5373
mature,MIMAT0000728	19563.8	10679.3	29433.6	1044.87	16306	21200.7	31435.8	22035.2	38122.8	56472.4	27291.3	7181.03	19467.3	1941.1	15622.7	36547.3	12146.3	34243.1	11937	22488.7	252.609	7571.69	84829.6	2239.12	41449.9	36767.8	16983.9	4674.25	34503.7	13181.2	36807.3	25393.8	14819.3	40446.8	16856.1	27210	63898.7	7125.74	8470.11	15938.8	91582.3	42760.5	9913.96	13556	6851.84	1890.1	37320.4	56488.3	1334.71
mature,MIMAT0000732	196.747	92.8494	600.949	84.4287	177.253	157.499	334.159	54.9363	353.571	336.66	362.245	245.782	440.714	186.973	694.655	292.433	80.4825	437.104	80.8008	466.784	72.7128	144.133	419.702	54.0313	541.094	202.051	287.742	178	652.147	161.687	260.323	171.755	174.589	380.62	307.125	217.788	323.165	136.375	156.344	313.134	363.89	206.214	129.945	373.675	136.102	134.216	163.71	168.282	75.6184
mature,MIMAT0000733	883.617	884.08	357.918	526.264	484.289	759.905	782.536	369.76	1700.42	554.888	953.529	410.195	654.235	617.837	785.688	1481.88	1154.95	685.13	538.753	527.948	727.077	1001.81	811.523	868.069	524.601	1345.15	1175.78	1849.37	1272.94	891.919	1122.85	1395.96	938.252	629.218	600.335	1702.92	643.002	598.485	858.397	319.894	446.968	994.948	892.921	610.409	1131.69	1231.34	935.105	593.598	521.838
mature,MIMAT0000736	87.968	78.5111	37.3585	27.824	31.3926	50.6431	56.3265	20.3622	112.997	25.6281	47.6879	25.9306	71.3517	46.7433	67.2246	81.6453	63.7708	73.6252	43.6959	48.9623	42.0153	56.433	54.5687	46.5341	30.1313	138.98	77.6777	92.3272	70.6653	71.3919	84.4403	85.3456	90.1702	48.9105	60.6298	120.691	60.6397	45.6512	56.3191	42.0994	55.9938	87.0964	57.5317	61.3551	80.3762	93.8277	90.8474	59.1684	36.6451
mature,MIMAT0000737	12.7115	20.8081	11.6494	9.56699	6.89106	15.0245	15.1992	6.73198	69.2562	6.21288	12.3805	5.5326	10.6814	10.9117	10.0037	22.8172	18.6596	10.0287	7.93361	7.19573	8.42373	17.0316	11.033	10.858	5.70908	51.7222	12.2345	23.6225	16.6413	12.5704	21.8309	13.6212	17.6259	10.297	9.93932	19.9639	5.91606	7.43159	13.7202	4.60943	11.0865	20.7494	24.5009	14.9692	38.202	30.5371	26.7469	13.2259	18.7274
mature,MIMAT0000738	0.112491	NA	1.20511	1.35532	4.40262	0.129522	NA	2.24399	1.82253	0.388305	NA	1.90009	0.106814	3.83383	2.00073	0.155219	2.15303	NA	3.2955	0.156429	5.58137	4.82985	NA	0.620455	0.317171	NA	0.92336	NA	NA	NA	0.411904	NA	NA	NA	NA	NA	NA	2.89542	0.221294	0.307295	NA	NA	0.544464	1.66324	0.350478	0.492534	NA	1.56622	0.708605
mature,MIMAT0000751	2.24982	2.44801	8.83749	1.75395	1.14851	4.1447	2.68221	0.997332	28.2493	1.94152	1.37561	1.67655	6.9429	2.65419	2.80103	10.0893	5.12627	3.17983	2.31906	2.50286	2.22221	12.9643	4.17466	3.98126	4.75757	7.44204	3.00092	3.49346	1.44707	2.78275	1.64762	2.12832	1.48428	4.04523	2.98179	2.72235	7.02533	3.47451	3.54069	3.99484	4.21006	1.79316	1.63339	2.21765	1.51874	2.70894	3.34337	2.43635	1.61967
mature,MIMAT0000752	9.78672	13.6389	58.6488	8.84947	17.0362	15.4131	8.49368	7.47998	136.69	5.04796	5.96099	11.1211	11.9632	15.7777	22.8084	22.8172	22.9657	15.6545	12.6938	13.9222	5.68473	16.0148	18.1896	6.15285	17.7616	30.6984	28.9704	17.9664	19.5355	16.3127	15.2404	4.6823	3.52517	5.51623	5.96359	11.9783	7.39508	6.17691	10.6221	24.5836	6.17476	25.3604	9.25588	17.5564	15.1874	22.4103	16.0251	13.2259	30.9762
mature,MIMAT0000753	48.4836	44.4138	265.125	74.3036	33.8811	26.811	52.9737	17.8688	387.288	90.0868	13.9854	26.8806	88.1215	86.1138	50.4185	234.847	27.3743	30.086	31.7344	23.9336	26.2014	27.4539	26.9862	53.7211	92.9312	83.3509	42.7054	61.8842	44.1357	23.2216	32.1285	30.0093	37.2926	25.3746	33.2967	33.5756	42.152	64.4715	68.1583	93.725	16.5596	53.2825	53.7204	39.5481	53.7399	148.992	152.873	37.0673	34.418
mature,MIMAT0000754	19.6859	18.36	18.0767	12.5965	12.4422	15.9312	16.3168	8.47731	83.8365	9.70763	14.2147	8.43861	13.8858	11.9439	16.406	52.1537	35.5763	15.1653	9.8865	12.5143	12.6098	28.4707	19.3823	9.72047	9.19797	31.0705	47.5531	37.929	24.8414	23.5094	24.3023	15.7496	11.3177	10.6647	10.4363	23.5937	8.50434	6.75599	14.716	14.4429	10.5252	33.0454	17.4228	21.4373	32.2439	37.1863	27.554	17.7505	14.8807
mature,MIMAT0000755	1.91235	4.89601	6.42726	1.43505	NA	0.777132	1.78814	0.415555	16.4028	1.16491	1.14634	1.06181	3.0976	1.91691	2.60095	7.91618	4.20354	2.93522	1.46467	2.65929	1.44702	5.59246	2.8328	1.70625	0.951514	4.65128	3.69344	1.4972	3.13532	4.98976	0.823808	2.55398	1.11321	NA	0.993932	5.44469	1.84877	0.965142	3.09811	2.45836	1.54369	3.33016	3.99274	1.47843	3.03747	6.15667	4.49625	1.3922	2.12582
mature,MIMAT0000756	22.8357	9.79203	109.263	14.4302	17.6105	15.2836	31.069	6.56576	226.905	39.9954	5.04392	17.2125	36.4235	27.1317	28.6105	81.8006	73.8183	39.3809	17.6981	46.6158	14.2635	37.622	123.6	26.9898	86.2706	50.0477	130.309	33.4374	29.4238	33.7768	25.95	16.1752	12.8019	31.2586	11.4302	21.2343	29.5803	23.3564	39.5008	59.6152	27.3654	49.6962	17.6043	43.0594	28.5055	43.8355	36.0853	32.3686	8.09836
mature,MIMAT0000757	2765.93	3296.59	7559.67	2048.29	2780.35	5781.21	2792.63	2256.54	4693.93	2760.46	5824.12	2465.36	4823.72	2476.36	6929.94	2634.69	5014.83	5233.02	2358.48	4629.51	1164.39	4425.93	3874.08	1726.57	5331.97	2690.86	3326.06	2680.32	2308.08	3948.53	3550.61	5834.36	9117.39	7019.58	5451.71	4796.96	4390.46	2156.71	3587.94	3292.36	2628.76	2069.05	2295.28	3031.35	2807.44	2770.75	1838.97	4021.89	2090.49
mature,MIMAT0000758	34.3098	22.9063	25.709	13.9519	58.574	38.3385	49.621	60.3385	8.2014	46.2083	127.015	20.2862	37.4917	47.3331	87.8322	18.6263	68.5895	7.58266	86.9036	17.0508	2.739	138.541	54.4196	10.858	4.75757	35.3497	30.0092	7.15328	5.78828	72.1596	33.3642	44.6947	74.7708	35.3039	32.3028	58.0767	14.0507	38.8952	13.7202	149.653	59.9232	4.09865	27.0417	20.8829	47.3145	30.7834	19.3685	24.1894	10.6291
mature,MIMAT0000759	228.244	242.702	159.476	140.555	218.791	260.209	326.336	306.845	143.98	272.202	330.606	171.399	426.722	318.945	346.527	260.303	222.07	339.263	252.533	403.587	84.0823	504.847	345.453	103.461	616.898	328.38	190.443	211.105	298.097	353.313	273.092	274.127	347.693	456.744	266.871	217.062	496.949	194.38	220.851	160.715	196.049	143.453	136.66	172.053	108.531	188.148	216.166	138.872	219.061
mature,MIMAT0000760	11.0241	20.6332	77.9306	8.13194	9.18808	12.3046	10.9524	4.48799	69.2562	13.2024	10.3171	4.69433	21.6832	10.6168	14.6054	47.9628	20.6076	19.3236	14.4026	22.5258	5.11625	31.5212	30.8626	8.53126	32.0343	31.8147	18.9289	9.3159	21.7061	21.3024	12.769	4.89513	14.1007	11.7679	6.46056	14.5192	14.4204	11.7747	14.4947	34.1098	21.752	21.2618	14.1561	15.154	15.1874	34.4774	21.0978	21.231	6.8836
mature,MIMAT0000761	6.52448	8.56802	43.7857	4.06597	5.74255	12.1751	9.83479	8.56042	28.2493	9.31932	3.20976	6.09145	19.0129	10.0269	16.2059	34.7691	22.9657	17.3667	12.4497	12.5143	4.13435	7.88029	40.7029	5.42898	13.6384	30.3263	6.69436	3.49346	7.23535	13.434	4.11904	4.89513	3.33964	8.09047	4.47269	4.90022	9.6136	8.20371	9.62626	35.9535	13.6125	11.5275	11.4337	10.349	11.4489	26.5968	25.9399	11.3116	11.034
mature,MIMAT0000762	13.049	13.6389	59.8539	11.0818	9.18808	26.1634	25.7046	10.9706	86.5703	21.7451	10.0878	8.99746	25.7421	15.0404	17.6065	24.3694	26.144	33.7551	13.3041	36.2915	6.56328	36.8594	41.5974	8.89319	36.7919	31.0705	14.0812	7.15328	15.4354	20.7267	10.2976	12.5571	8.9057	12.8712	12.4241	16.1526	26.992	12.3538	18.5886	27.042	33.3998	24.5919	19.4192	20.3285	16.3556	31.5222	31.7043	26.2777	22.6754
mature,MIMAT0000763	241.856	207.031	33.3414	177.468	53.98	136.775	293.926	312.248	214.148	391.023	141.688	90.5893	830.371	120.471	1275.87	76.9888	303.885	173.178	199.683	121.389	159.482	1076.04	442.961	127.245	415.177	682.621	471.029	173.841	89.9596	232.408	108.331	174.309	304.092	90.0984	240.531	746.105	191.902	465.874	207.905	427.14	93.8844	225.938	275.68	415.256	380.385	777.465	210.978	880.043	300.449
mature,MIMAT0000764	14.6238	3.84687	83.9561	4.94294	11.8679	8.54845	4.91739	2.74266	67.4337	6.60119	4.12684	3.63252	12.07	13.4184	27.8102	21.265	7.07426	8.07187	4.02783	12.6707	2.9974	4.57565	8.79659	3.56762	8.56363	6.32574	12.0037	5.15702	11.5766	8.15634	11.9452	11.2801	8.16356	21.3294	9.93932	22.1418	4.06729	7.52811	11.9498	105.71	7.29744	44.0605	6.17059	10.1642	16.5893	44.3281	14.4111	9.22331	1.41721
mature,MIMAT0000765	20.5859	19.2343	12.8545	7.17524	21.2474	19.9464	6.2585	12.3004	0.911266	17.0854	37.3708	8.71804	16.2357	15.0404	28.4104	16.7637	8.61214	15.6545	13.6702	19.3972	3.66923	24.9119	11.7785	2.89546	10.7838	4.09312	25.8541	15.6374	19.5355	14.1057	14.4166	11.9186	26.346	18.0197	14.909	21.2343	7.02533	8.87931	6.30686	27.042	7.43778	13.3206	1.63339	3.51128	14.3696	11.5746	13.8346	5.74282	11.034
mature,MIMAT0000770	3.37473	NA	57.0419	12.5168	12.0594	2.20187	0.894072	6.64887	47.3858	0.77661	0.229269	44.652	3.63167	7.2253	2.60095	6.05355	12.098	4.15823	26.7302	3.12858	32.713	12.2017	1.49095	32.1086	0.317171	1.11631	1.61588	0.998132	1.44707	5.46954	0.411904	0.851328	0.74214	NA	1.4909	3.08533	2.58828	22.2948	10.4008	3.99484	0.701676	2.04933	18.5118	9.05542	0.467304	1.72387	1.38346	1.56622	9.71803
mature,MIMAT0000772	7.64939	13.464	50.213	2.07285	5.35971	10.3618	6.48202	1.57911	28.2493	10.0959	5.04392	5.75614	24.674	12.8286	28.4104	52.9298	8.30456	37.4241	5.98072	19.2408	1.96381	9.65971	61.1289	4.23978	19.0303	19.3493	7.27146	3.32711	20.5002	16.4086	7.41427	4.04381	4.45285	3.30973	9.44235	5.44469	5.17656	4.34314	8.51979	64.532	9.96381	26.6413	11.6152	8.3162	10.047	37.4326	13.3735	22.2752	7.8959
mature,MIMAT0000773	NA	NA	NA	0.079725	NA	NA	0.223518	NA	0.911266	NA	NA	NA	0.106814	NA	0.200073	NA	0.102525	NA	NA	NA	NA	0.254203	NA	0.051705	NA	NA	NA	NA	0.241178	0.095957	NA	NA	NA	0.735497	NA	NA	NA	NA	0.221293	0.307295	NA	NA	0.181488	NA	NA	NA	NA	NA	NA
mature,MIMAT0001080	1431.79	4978.54	6385.08	406.039	3253.73	6596.94	728.892	454.367	383.643	1477.11	638.285	1248.41	4543.76	3058.96	7706.83	1853.94	919.551	7790.08	1535.83	4605.74	655.966	1600.97	803.621	333.391	77.0726	584.2	3956.72	1194.6	252.273	3580.82	795.799	1153.12	3394.93	205.939	5879.6	4460.84	1055.28	191.195	4437.37	3840.27	754.864	7329.16	349.364	8502.48	3537.25	1663.53	655.992	4817.18	3353.93
mature,MIMAT0001340	43.759	98.27	421.789	40.8192	81.3528	107.633	102.371	29.255	157.649	70.2832	118.991	47.4462	177.952	84.3443	165.461	137.524	77.0992	153.855	75.0642	129.367	20.1033	253.44	154.015	25.0767	129.406	158.143	59.4413	39.4262	129.272	99.5073	127.69	38.9482	48.0537	82.3757	83.9872	84.2113	69.8835	29.8229	82.653	342.019	134.02	142.172	65.6986	100.718	70.3292	208.834	114.597	92.4071	67.0139
mature,MIMAT0001341	84.5932	201.086	104.845	26.7078	60.4882	50.9021	76.8902	150.348	16.4028	74.1663	70.3855	37.4987	700.058	114.278	112.041	133.333	218.174	33.0213	40.6445	117.947	24.7027	126.339	162.364	43.5353	119.891	52.2804	239.035	52.0692	161.107	210.433	77.0261	117.058	54.5474	69.1367	23.3574	152.451	61.7489	103.27	127.797	32.8806	19.5066	81.7169	17.2414	73.3674	68.6936	108.357	76.7822	112.768	71.7717
mature,MIMAT0001413	1.46238	2.97258	8.43578	7.81304	1.53135	0.518088	3.35277	3.73999	4.55633	3.88305	1.37561	10.6181	1.60221	2.06437	3.80139	1.39697	1.94798	3.17983	3.2955	2.19001	3.92763	4.06725	4.62194	2.99887	32.9858	19.1633	1.96214	1.4972	7.95889	0.671699	3.70714	0.851328	2.04089	7.35497	0.496966	1.99639	1.84877	5.4048	5.31104	3.99484	1.9647	2.81783	9.43737	5.72894	1.98604	3.94027	11.0677	3.48049	9.41434
mature,MIMAT0001536	257.379	89.0025	156.665	105.317	138.013	361.496	416.414	197.555	47.3858	243.856	425.523	93.0483	663.421	153.353	667.445	614.048	313.113	533.722	228.854	640.733	15.9172	976.139	704.026	39.1921	304.484	317.217	208.449	30.9421	306.779	335.369	215.014	293.708	383.131	446.079	176.92	286.572	391.2	109.737	301.955	911.437	325.438	262.314	102.904	154.866	177.342	366.938	789.726	251.64	72.5815
mature,MIMAT0001541	NA	NA	NA	0.079725	NA	NA	NA	NA	NA	NA	NA	0.055885	NA	0.147455	NA	NA	0.102525	NA	NA	NA	0.051679	NA	0.447284	NA	NA	NA	0.23084	NA	0.241178	NA	NA	NA	NA	NA	NA	NA	NA	NA	NA	NA	NA	NA	NA	0.739217	NA	0.246267	0.115289	NA	NA
mature,MIMAT0001545	2.36231	4.37144	3.61533	1.5945	3.25411	3.36757	2.23518	3.65688	NA	3.88305	2.9805	1.90009	10.6814	4.71856	3.60132	4.96702	4.92122	0.489204	1.70878	6.57002	1.4987	5.59246	12.3749	1.0858	1.26869	6.69784	5.30932	2.99439	6.753	4.8938	2.05952	2.12832	2.41196	1.83874	1.4909	5.80767	0.739508	5.21177	3.98328	3.38024	3.08738	9.22197	2.72232	5.91374	11.5658	9.35815	10.7218	9.39733	2.02459
mature,MIMAT0001621	3.37473	2.79772	13.2562	3.10927	1.33993	4.01518	2.4587	1.32977	29.1605	4.65966	2.29269	3.01778	6.19521	4.12874	7.00257	32.7513	11.6879	3.66903	2.68522	2.65929	3.87595	8.8971	4.62194	4.18807	1.26869	5.39548	9.69529	5.98879	4.82357	6.2372	2.47142	5.95929	1.85535	0.735496	1.98786	6.89661	0.739508	2.99194	6.19621	3.07295	1.12268	6.14798	4.5372	2.21765	4.78986	13.5447	7.60904	1.74025	3.23934
mature,MIMAT0001625	3.03726	7.51888	3.21363	0.9567	0.765673	2.3314	3.12925	0.914221	14.5803	0.77661	2.52196	1.1177	5.55432	2.21183	2.2008	4.19092	3.07576	3.42443	3.2955	5.31858	0.465113	2.79623	2.23642	4.29148	4.4404	2.97682	2.77008	4.32524	5.78828	5.5655	5.35475	4.46947	4.63839	2.57424	1.4909	7.62257	2.95803	2.0268	3.98328	1.84377	3.22771	2.56166	2.72232	1.84804	4.0889	3.20147	2.9975	0.696099	2.12582
mature,MIMAT0001627	1.46238	0.524573	1.60682	0.876974	0.574255	1.03618	0.447036	0.415554	31.8943	0.77661	0.458538	1.28535	0.53407	0.442365	1.00037	2.32829	2.56314	0.733806	0.488223	0.938574	1.03359	1.77942	1.34185	1.44773	NA	2.23261	1.26962	1.16449	2.41178	0.767656	2.05952	0.425664	0.742141	0.735497	NA	1.8149	0.739508	0.579085	0.995821	0.921885	0.701676	1.79316	1.4519	0.924022	1.05143	0.985068	1.84462	1.21817	1.41721
mature,MIMAT0001629	1.12491	NA	0.401704	0.47835	0.191418	0.388566	0.447036	0.166222	6.37886	1.55322	0.917076	1.00593	0.53407	0.442365	0.600219	1.08653	0.820202	0.489204	0.244112	0.156429	0.516793	NA	0.149095	0.77557	0.634342	0.930255	0.69252	0.831775	0.964712	1.15148	NA	0.212832	0.927676	NA	NA	1.08894	0.739508	0.675599	0.66388	0.61459	0.561341	0.768498	1.08893	NA	0.58413	0.985068	1.15289	0.34805	0.303687
mature,MIMAT0001631	113.278	201.786	288.825	161.921	107.577	40.5404	221.953	28.6733	835.631	666.331	255.864	78.8535	229.223	203.341	788.089	199.302	765.558	689.533	93.1284	99.0195	26.0981	139.049	558.658	48.7057	111.327	445.034	514.081	38.2617	58.124	69.1849	169.293	77.6836	74.7708	193.436	72.557	258.441	153.448	214.358	106.442	975.969	299.756	369.904	193.466	119.384	518.59	748.652	28.2457	99.7162	165.206
mature,MIMAT0001635	141.964	112.958	97.614	156.5	203.478	177.963	136.569	20.7777	32.8056	95.1347	450.743	117.805	145.267	57.0651	364.934	95.9255	92.0679	157.768	51.2633	113.411	32.4546	225.224	143.876	51.1359	41.2323	128.933	127.655	133.251	102.501	87.4167	157.759	198.146	256.595	97.0856	292.713	280.765	83.9342	54.241	161.655	274.415	39.2939	74.8004	47.3684	51.7452	83.6473	216.715	41.158	163.931	87.2598
mature,MIMAT0001638	7.87437	5.07087	7.23067	2.15257	1.91418	3.10853	2.4587	2.07777	10.9352	3.88305	2.75123	4.30313	9.93369	10.7642	11.4042	30.2678	11.6879	10.0287	5.73661	8.44716	5.27129	8.3887	10.5857	7.54887	1.90303	9.86071	16.5051	11.4785	11.0942	12.6663	3.70714	5.95929	7.42141	2.57424	3.97573	5.98916	2.95803	2.12331	6.86009	7.37508	4.49073	8.96581	6.53357	8.3162	6.07494	7.88054	11.0677	4.17659	3.54303
mature,MIMAT0001639	15.2988	22.0321	18.0767	10.444	6.3168	18.7807	16.3168	6.39954	154.915	10.4842	11.0049	7.65623	14.9539	12.0913	13.0048	25.3007	18.0445	13.4531	10.7409	15.9558	8.21702	26.9455	19.5314	14.0119	7.29494	56.7456	19.2752	35.2673	27.2532	23.9892	18.9476	17.665	17.2548	12.5034	4.47269	34.1201	14.7902	12.1608	19.5845	11.9845	19.647	29.7152	34.3012	16.2628	37.2674	41.6191	26.5164	11.6597	16.1967
mature,MIMAT0002171	14.7363	12.7646	9.64089	7.49414	7.84815	13.9884	8.27016	6.1502	52.8534	6.98949	13.0683	8.38273	10.3609	6.19311	7.80286	15.0563	15.6864	10.7625	7.93361	9.22931	12.5064	14.7438	6.70927	11.1682	5.70908	20.8377	14.4275	21.9589	16.159	15.7369	15.2404	14.8982	0.185535	9.19371	8.44842	20.3269	11.0926	7.43159	9.9582	7.98967	9.54281	17.9316	21.0526	5.91374	19.7436	9.35815	15.3334	11.8337	7.8959
mature,MIMAT0002173	0.224982	0.699431	3.21363	0.3189	0.191418	0.388566	1.11759	0.083111	1139.08	NA	0.229269	1.06181	0.320442	1.03218	0.60022	0.776095	1.02525	NA	0.366168	1.40786	7.18343	7.88029	1.78914	6.30796	NA	2.04656	1.84672	1.4972	NA	1.3434	1.23571	0.425664	0.556606	NA	0.993932	1.27043	0.369754	0.965141	1.10647	NA	0.28067	0.768498	1.4519	0.739217	2.57017	1.4776	0.922309	0.174025	213.088
mature,MIMAT0002174	30.5975	28.1521	102.033	24.3161	31.3926	30.4376	19.8931	12.716	150.359	41.1603	29.805	21.851	62.0589	39.518	73.2268	75.2814	57.0042	40.3593	35.6402	54.7501	11.2144	23.1325	60.9798	23.1637	78.9757	45.9546	43.5134	33.9365	42.4474	39.4383	47.369	23.8372	56.2172	26.1101	31.3088	80.9444	49.1773	27.1205	50.3442	92.4958	45.3283	78.3868	33.2123	47.1251	36.3328	104.91	52.9174	55.6879	33.7094
mature,MIMAT0002175	0.224982	0.349716	2.41022	0.558075	0.382837	0.129522	NA	0.083111	2.7338	NA	NA	0.11177	0.106814	0.147455	0.400146	0.620877	0.102525	0.244602	0.244111	NA	0.051679	0.254203	0.149095	0.10341	0.951514	0.372102	1.03878	0.499066	1.44707	0.383828	0.411904	NA	NA	0.367748	NA	NA	NA	0.096514	0.221294	0.61459	NA	0.768498	0.544464	NA	0.58413	1.23134	0.345866	NA	0.202459
mature,MIMAT0002176	1.79986	2.27315	8.43578	1.51477	1.33993	0.906653	1.34111	0.664887	60.1436	1.94152	0.458538	1.17358	1.92265	2.21183	3.60132	4.0357	2.97324	2.69062	0.976445	1.40786	1.2403	2.54203	2.8328	0.930683	1.58586	10.0468	4.15512	2.49533	3.61768	2.97466	1.23571	0.851328	1.48428	0.735496	1.98786	3.26682	1.47902	0.675599	2.43423	0.921885	2.10503	3.84249	2.90381	2.03285	5.49081	3.44774	4.72683	1.91427	2.02459
mature,MIMAT0002177	38.022	152.301	340.645	89.0527	65.4651	17.2264	136.569	6.98131	5340.93	371.608	91.249	28.4454	74.022	61.4888	166.461	67.8308	196.746	166.819	34.9079	36.2915	11.3695	56.433	237.508	17.321	85.9534	235.913	176.939	23.2898	20.9825	25.3326	95.5617	44.4819	48.7958	102.602	48.2057	59.3472	51.026	39.6673	48.7952	199.435	164.613	76.0813	85.6623	120.308	189.608	211.79	8.76193	25.0596	137.875
mature,MIMAT0002178	0.449964	NA	0.401704	0.15945	NA	0.388566	NA	NA	0.911266	NA	NA	0.055885	0.320442	0.29491	0.200073	0.620877	0.615153	1.71221	0.122056	0.156429	0.206717	0.254203	0.149095	0.310228	NA	0.558153	0.34626	0.499066	0.482357	0.767655	NA	NA	NA	NA	NA	1.45192	1.10926	0.096514	0.442587	NA	NA	0.256166	0.362976	0.184804	0.467303	0.246267	0.922308	0.348049	0.101229
mature,MIMAT0002805	NA	NA	0.803408	0.079725	0.765673	NA	NA	NA	NA	NA	NA	0.055885	0.427256	NA	NA	0.465658	0.102525	NA	NA	NA	0.051679	0.508406	NA	0.051705	NA	NA	0.23084	0.166355	0.241178	0.095957	NA	NA	0.37107	NA	NA	0.18149	NA	NA	NA	0.61459	NA	0.512332	0.181488	0.184804	NA	NA	0.461155	NA	NA
mature,MIMAT0002806	1.34989	0.174858	24.5039	16.1044	8.03957	0.388566	0.223518	8.06176	18.2253	NA	NA	18.442	NA	3.09656	NA	0.465658	5.84395	0.489204	8.17772	0.782145	25.1678	2.79623	NA	17.9415	0.317171	NA	0.11542	NA	0.241178	0.191914	NA	0.638496	0.371071	0.367748	0.993932	0.18149	NA	12.8364	5.31104	NA	NA	NA	8.16696	9.05541	NA	0.246267	NA	0.870124	14.4758
mature,MIMAT0002807	0.899928	1.04915	7.23067	0.398625	1.72277	0.518088	0.447036	NA	5.4676	0.388305	1.37561	0.838274	1.17495	1.91692	2.20081	3.25961	2.87071	1.46761	0.244112	0.312858	0.516793	3.05043	2.68371	0.930685	1.58586	2.41866	2.65466	1.66355	1.20589	1.05553	0.411904	NA	0.742142	1.47099	1.4909	0.18149	0.739508	0.386057	1.43841	1.22918	1.82436	1.02466	0.181488	2.40246	2.687	0.985068	0.461156	1.3922	0.506147
mature,MIMAT0002808	6.07451	6.46973	5.22215	1.83367	3.25411	2.3314	5.81147	0.914221	4.55633	7.37779	3.43904	2.12363	3.73849	14.7455	6.40235	10.3997	3.38334	5.87045	3.05139	1.095	4.03099	0.762609	2.23642	11.1682	29.4969	9.1165	5.42474	13.9738	5.06475	4.60593	6.17856	4.46947	4.45285	7.35497	2.48483	5.08171	6.65557	6.94902	10.8434	5.53131	1.82436	7.42881	7.07803	2.58726	10.6312	18.9626	9.79953	2.26232	1.82213
mature,MIMAT0002809	413.742	407.243	177.553	240.45	231.999	294.921	609.757	140.125	140.335	438.008	222.391	153.46	333.259	537.179	258.695	432.131	185.571	276.156	209.814	111.847	143.307	256.999	357.231	297.612	1849.74	735.646	215.258	730.134	478.257	274.437	531.768	288.174	543.248	533.235	414.469	622.691	523.572	587.192	417.138	316.821	144.686	480.567	556.261	327.843	597.564	923.009	923.807	206.393	494.708
mature,MIMAT0002811	NA	NA	NA	0.15945	NA	NA	NA	NA	1.82253	NA	NA	NA	NA	NA	NA	NA	NA	NA	NA	NA	0.103359	NA	NA	NA	NA	NA	NA	0.332711	NA	0.191914	NA	NA	0.185535	NA	NA	NA	NA	NA	NA	NA	NA	NA	NA	0.184804	0.467304	NA	NA	NA	NA
mature,MIMAT0002814	4.83711	10.4915	7.63237	6.29827	2.67986	6.99418	10.0583	3.07511	68.345	3.88305	2.52196	2.9619	5.12707	3.24401	6.20227	14.125	6.66415	5.62585	3.90578	4.8493	5.58137	8.13449	6.11289	4.13637	2.85454	19.5354	6.80978	17.6337	4.58239	8.82803	9.06189	7.02345	8.16356	2.94199	0.993932	10.3449	5.91606	2.7024	8.96238	3.99484	7.57811	11.0151	13.4301	5.54413	19.3931	14.5298	10.6065	6.26489	15.3869
mature,MIMAT0002816	1.46238	1.224	0.803408	1.11615	0.765673	0.777132	1.11759	0.415555	2.7338	0.388305	0.917076	0.614734	1.38858	1.76946	1.60059	6.51921	1.84546	0.489204	0.610279	0.312858	0.465113	0.762609	1.93823	0.930682	0.951514	1.67446	1.96214	1.4972	1.92943	1.63127	0.823808	0.425664	0.556606	0.735496	0.496966	2.90384	0.369754	1.06166	1.10647	0.61459	0.280671	0.768498	1.08893	0.369609	1.16826	0.738801	1.61404	0.522074	0.809835
mature,MIMAT0002817	3.82469	6.9943	2.00852	1.75395	3.82837	3.75614	4.02332	2.07777	10.9352	5.04796	2.29269	2.68247	4.69981	2.65419	5.20191	11.6414	8.09951	3.42443	3.78372	3.75429	1.91213	5.33826	4.62194	3.10228	1.58586	6.88389	6.11726	7.15328	4.82357	4.03019	4.11904	3.61814	5.38052	2.57424	3.47876	6.71512	1.47902	3.57102	4.09393	5.53131	3.92939	6.40415	6.71506	4.43531	9.9302	4.67907	8.53135	3.48049	4.75778
mature,MIMAT0002818	0.787437	1.57372	2.41022	0.79725	0.574255	2.59044	1.78814	0.332444	3.64507	0.388305	1.37561	0.670619	1.17495	0.58982	0.800293	2.17307	1.94798	1.95682	0.488223	0.938574	0.620151	2.54203	1.34186	0.878979	1.58586	4.46523	1.84672	3.82617	1.44707	2.49488	0.823808	1.27699	2.22642	NA	NA	1.27043	2.21852	1.06166	0.774528	0.61459	2.24537	2.30549	4.17422	0.554413	3.03747	1.72387	2.0752	0.6961	0.911065
mature,MIMAT0002819	15.1863	11.7155	153.451	12.3574	25.4586	12.9522	25.9281	8.31109	161.294	23.2983	17.4244	20.398	35.8895	29.3436	68.0249	60.846	38.8572	30.8199	24.0449	21.2743	11.4728	37.3678	26.9862	21.0955	9.83231	67.1644	67.1745	19.2972	34.0062	18.2318	13.1809	17.2394	14.1007	9.92921	12.9211	40.6537	6.28582	15.9248	23.4571	61.7663	17.2613	36.6317	19.0562	35.2976	70.2123	71.91	37.0076	34.8049	13.2611
mature,MIMAT0002820	13.3864	7.16916	25.3073	15.8653	15.8877	8.80749	11.3994	7.81242	41.007	8.54271	6.6488	9.77985	28.0921	14.4506	17.6065	33.5274	24.196	18.5898	21.3597	11.7322	14.5219	16.269	8.4984	16.287	6.97777	16.5585	30.2401	34.1028	8.68243	12.2825	9.06189	9.57743	10.5755	6.98722	9.93932	13.0673	11.8321	11.1956	16.597	33.8025	10.8058	19.2124	29.764	15.154	42.7583	21.9178	48.3059	13.5739	14.577
mature,MIMAT0002821	16.1987	54.5556	19.2818	26.3092	39.2408	119.678	28.6103	77.7918	27.338	11.2608	21.5513	26.4894	20.1878	23.7403	36.2133	31.1991	33.8334	79.4956	27.7066	25.4979	10.956	19.3194	36.0809	20.7853	2.53737	77.9554	22.8532	12.9757	15.1942	15.2571	29.6571	20.0062	72.3588	4.41298	44.23	66.9697	5.17656	4.7292	8.0772	23.3544	21.8923	23.3111	14.882	24.9486	81.3108	14.5298	20.9825	55.6879	28.3442
mature,MIMAT0002872	3.37473	2.09829	14.4613	3.8268	3.06269	5.3104	3.12925	0.664888	9.11266	1.16491	2.06342	2.73836	4.80663	1.47455	5.60205	2.32829	2.76819	2.93522	1.58672	4.38001	0.465112	0.254203	3.42918	0.878979	1.58586	3.90707	1.50046	0.166355	1.92943	1.53531	1.64762	2.55398	6.3082	7.72271	5.96359	2.90384	2.21852	1.64074	3.43005	17.2085	3.36805	3.84249	1.27042	1.47844	1.28509	3.44774	3.91981	1.74025	3.23934
mature,MIMAT0002873	0.449964	0.699432	0.803408	0.47835	1.53134	0.906654	0.447036	0.249333	0.911266	NA	1.14634	1.39712	1.06814	0.58982	1.40051	1.08654	0.717678	1.22301	0.85439	1.56429	0.310075	0.508406	1.04367	0.155115	0.951514	0.930255	0.69252	0.166355	0.723535	1.15148	1.23571	0.638496	0.742141	1.83874	0.993932	1.08894	0.369754	1.15817	0.885173	7.68238	0.842012	1.28083	0.90744	0.739217	0.700956	2.46267	1.15289	0.696099	0.303688
mature,MIMAT0002874	3.37473	14.3383	8.83748	1.11615	4.01979	2.07235	3.57629	3.40755	1.82253	2.32983	6.6488	1.17358	45.8232	6.78293	8.00293	2.32829	5.43385	1.95682	2.197	7.82145	1.13695	2.28783	13.8658	2.53353	19.0303	10.2328	16.7359	4.32524	23.3943	8.25229	3.70714	1.91549	2.22642	3.30973	2.48483	3.99278	2.95803	2.89543	5.64298	2.76566	5.33275	9.99047	3.81125	25.3182	8.06098	2.70894	5.995	29.9323	7.99713
mature,MIMAT0002875	0.449964	0.174858	10.0426	0.558075	0.382837	0.259044	NA	NA	10.9352	NA	0.229269	0.391195	0.320442	NA	0.200073	1.08654	0.102525	NA	0.610278	0.156429	0.465115	NA	NA	0.465342	0.317171	0.186051	0.46168	NA	0.241178	0.095957	NA	0.425664	0.371071	NA	NA	NA	NA	0.386056	0.331941	0.307295	0.140335	0.256166	0.362976	0.369608	0.350478	0.492534	0.461155	0.174025	NA
mature,MIMAT0002876	19.1235	31.4744	118.904	22.2432	41.9206	31.4738	33.0806	9.47464	102.062	22.91	28.4293	26.0982	71.2449	29.6385	69.6255	70.1591	42.7531	46.4744	19.4068	49.588	8.88885	17.2858	64.4089	16.1835	54.8706	32.5589	33.7027	15.9701	33.765	24.565	31.7166	23.6243	30.4278	36.4071	18.8847	41.0167	29.9501	23.7425	47.7993	104.173	17.8226	45.5975	19.2377	15.5236	24.8839	65.507	50.8422	55.8619	11.5402
mature,MIMAT0002880	10.5742	3.67201	16.0682	0.717525	12.2508	7.25323	3.57629	2.24399	NA	3.10644	9.17075	4.24725	32.2578	1.03218	11.4042	3.25961	4.8187	5.13664	0.366167	3.28501	1.70542	6.86348	0.149095	2.48182	25.6909	0.744204	3.11634	5.82244	30.8708	2.11105	0.823808	91.7305	7.60695	3.30974	9.93932	22.8677	9.6136	0.289542	0.99582	1.53648	3.92939	12.296	0.362976	33.2648	2.687	1.97014	4.0351	17.2284	1.61967
mature,MIMAT0002881	4.04968	2.79772	15.2647	0.15945	7.2739	1.94283	1.11759	0.997331	3.64507	0.77661	6.19026	1.95597	16.1289	0.58982	4.40161	2.01785	2.35808	2.93522	0.610279	1.25143	0.516793	2.03362	0.29819	1.18921	11.4182	0.186051	0.80794	3.49346	11.5766	0.575742	0.411904	25.5398	3.89624	2.57424	0.993932	10.1634	5.91606	0.096514	1.32776	1.84377	1.12268	4.86715	0.181488	15.5236	0.934608	0.492534	0.807021	8.52721	0.708605
mature,MIMAT0002888	882.942	1649.61	2485.34	880.003	1882.03	1737.8	1114.01	240.606	696.207	814.276	1401.52	839.334	1608.51	935.75	3354.43	602.872	469.464	1772.63	557.062	2742.36	310.024	1803.06	774.995	321.913	1069.82	1067.19	861.149	577.586	611.146	1241.2	1737.41	1438.32	2118.63	2471.64	3183.56	736.667	930.671	357.875	849.545	3402.99	1028.24	1015.95	527.222	2454.02	881.918	1637.43	777.275	1617.73	690.587
mature,MIMAT0002890	2.02484	1.39886	6.02556	1.43505	0.765673	1.68379	0.447036	0.332444	20.9591	2.32983	2.06342	1.45301	1.81584	2.21183	4.00147	8.0714	2.87071	1.71221	1.0985	2.97215	1.86046	3.30464	3.13099	3.3608	3.48888	7.44204	4.0397	4.4916	1.92943	3.45445	4.11904	3.19248	1.66982	2.94199	0.496966	6.53363	2.95803	2.60588	2.76617	1.84377	1.68402	3.33016	4.5372	1.10882	4.43938	3.69401	5.18799	1.56622	1.21475
mature,MIMAT0003150	12.374	12.4149	6.42726	4.7835	4.78546	9.4551	12.964	3.98932	8.2014	10.8725	7.79514	5.30906	15.1676	7.66766	23.0084	12.2623	13.9435	16.3883	10.3747	3.59787	4.85786	10.4223	18.4878	9.15171	6.34343	66.2342	11.3112	8.15141	7.23535	10.8431	5.35475	12.3443	13.5441	24.6391	8.44842	16.6971	4.8068	12.0643	9.40497	45.787	21.0503	15.37	22.323	13.4907	18.5753	23.1491	11.7594	14.4441	7.08606
mature,MIMAT0003161	4.83711	5.7703	4.82045	3.74707	4.2112	7.25323	5.36443	2.24399	10.0239	2.32983	5.27318	3.57663	5.12707	4.71856	4.40161	13.9697	10.9702	4.64744	4.02783	5.16216	3.82427	7.62608	5.51651	5.37728	3.80606	17.4888	5.42474	12.643	7.47653	7.67655	6.59046	5.10797	6.3082	2.94199	3.97573	12.7043	2.95803	3.08846	5.31104	4.60943	7.99912	11.7836	12.1597	5.35933	10.8648	11.5746	16.1404	6.26489	3.64426
mature,MIMAT0003163	4.27466	13.9886	2.41022	2.71065	3.44553	6.08753	4.91739	1.82844	4.55633	0.77661	4.58538	1.67655	3.41805	2.9491	5.40198	6.51921	3.17829	6.11505	3.78372	3.75429	1.91214	6.35507	3.57828	1.86137	2.53737	6.88389	4.73222	4.8243	3.85886	6.14124	4.94285	4.25664	5.38053	3.30973	1.4909	3.44831	2.95803	0.772114	4.31522	3.68754	1.54369	3.84249	3.99274	3.32648	5.14034	6.64921	3.68923	2.78439	10.4266
mature,MIMAT0003180	3.03726	3.84687	5.22215	1.9134	2.48844	2.33139	2.90573	1.16355	15.4915	2.32983	0.687807	1.78832	3.73849	3.39147	4.20154	8.0714	6.35658	2.93522	1.83083	2.65929	2.48061	2.54203	3.87647	3.10228	0.634342	5.39548	4.84764	5.32337	2.17061	4.03019	1.23571	2.97965	3.52517	1.10325	0.993932	5.08171	2.58828	2.31634	3.43004	2.76566	3.08738	7.68498	5.26315	2.03285	6.54225	6.89548	8.41606	2.7844	1.61967
mature,MIMAT0003214	0.112491	NA	0.401704	0.239175	0.191418	0.259044	0.223518	NA	NA	0.388305	NA	0.167655	0.213628	0.29491	1.00037	0.155219	0.410101	NA	0.488223	0.156429	0.051679	0.508406	4.02556	0.10341	1.90303	0.372102	0.11542	NA	NA	0.095957	NA	NA	NA	NA	NA	NA	NA	0.482571	0.110647	NA	0.280671	0.768498	0.362976	NA	NA	1.23134	0.345867	NA	NA
mature,MIMAT0003215	58.8328	110.335	163.493	20.011	100.495	98.8252	36.8805	31.6652	16.4028	12.0375	262.284	77.2887	108.309	87.4409	223.482	12.728	118.93	85.6107	25.2655	116.383	3.30748	333.514	39.6592	18.2	59.6282	18.7912	158.01	9.48226	34.2473	137.026	87.3237	35.9686	50.8367	16.5487	148.593	91.1079	60.2699	33.2974	18.146	104.173	7.1571	39.4496	1.63339	40.4722	101.522	32.9998	4.0351	60.3866	12.0463
mature,MIMAT0003218	31.2725	42.1407	244.236	43.6095	31.7755	31.9919	101.701	13.464	607.815	227.158	56.4001	28.9484	95.9189	35.2418	27.21	82.4214	33.8334	35.4673	43.94	46.7723	31.0076	90.242	188.903	40.95	241.367	254.89	55.7479	48.2431	76.6948	24.2771	160.643	57.4646	43.2297	66.9302	17.8908	74.4108	80.6064	97.5759	74.5758	108.168	108.058	88.3772	118.149	109.959	40.1881	120.671	127.74	68.3917	43.5287
mature,MIMAT0003233	1.68737	1.04914	0.401704	1.19587	NA	0.259044	0.447036	NA	NA	1.94152	0.229269	0.223539	1.60221	0.442365	1.00037	0.310438	0.307576	0.733806	0.610278	1.25143	0.671831	3.05043	0.149095	0.206819	0.951514	0.186051	1.84672	0.831777	0.482356	0.383828	NA	1.06416	0.371071	1.83874	0.496966	0.18149	NA	0.965142	0.885173	3.07295	0.701677	2.56166	1.4519	0.369609	1.98604	2.2164	1.72933	2.26232	0.506147
mature,MIMAT0003237	NA	NA	NA	NA	NA	NA	NA	NA	NA	NA	NA	NA	NA	NA	NA	NA	NA	NA	0.122056	NA	NA	NA	NA	NA	NA	NA	NA	0.166355	NA	NA	NA	NA	NA	NA	NA	0.18149	NA	NA	NA	0.307295	0.140335	NA	NA	NA	NA	NA	0.115289	NA	NA
mature,MIMAT0003238	0.112491	0.174858	0.803408	0.15945	0.191418	0.129522	0.894072	NA	NA	NA	NA	0.055885	0.961325	NA	0.200073	NA	NA	0.244602	0.122056	NA	NA	0.508406	1.78914	0.051705	0.951514	0.558153	0.11542	NA	NA	NA	NA	0.425664	0.185535	1.47099	NA	0.725959	NA	0.482571	1.32776	1.53648	0.421006	0.768498	0.725952	NA	NA	0.492534	NA	0.522074	0.101229
mature,MIMAT0003239	23.9606	12.4149	213.706	20.0907	19.9075	14.3769	42.0214	27.1773	718.078	26.793	28.4293	29.3395	58.9613	52.6415	60.022	119.364	83.4557	44.273	39.6681	51.778	21.602	40.6725	98.9989	28.5409	47.8929	145.306	102.724	55.0636	56.1946	65.8264	37.0714	20.0062	14.6573	26.4779	4.96966	43.1946	39.5637	29.9194	27.551	63.9174	53.6081	67.884	41.5607	51.3756	68.4599	65.2608	111.945	25.4076	17.8164
mature,MIMAT0003241	2.81228	6.64459	4.41874	1.19587	6.89106	3.36757	6.03498	1.91155	2.7338	7.37779	11.2342	2.62659	9.61325	6.93039	20.2074	6.36399	4.40859	11.9855	2.92933	11.5757	0.516793	4.06725	9.54207	1.49943	27.2767	8.0002	4.15512	2.9944	9.64714	2.97466	11.5333	4.46947	11.5032	12.8712	2.48483	4.53725	9.24385	2.7024	6.4175	7.98967	9.82348	12.8083	3.44827	4.0657	3.73843	7.14174	7.72433	9.22331	4.15041
mature,MIMAT0003242	1.79986	22.7315	20.8886	6.21854	65.6565	14.5065	27.4927	3.32443	1.82253	26.4047	27.0537	10.3387	112.261	44.0891	51.0187	13.9697	11.9955	35.9565	16.8437	44.8951	0.77519	49.5696	132.098	4.03296	155.414	12.2794	8.88735	3.49346	18.0884	11.131	68.788	15.3239	65.6795	79.8014	12.4241	38.6573	31.0593	10.8096	19.5845	78.6675	169.946	18.7001	22.323	67.2688	2.10287	17.2387	14.2958	61.7788	8.80696
mature,MIMAT0003246	0.112491	2.27315	NA	0.079725	0.191418	0.259044	1.78814	0.083111	NA	NA	2.06342	0.33531	0.320442	0.442365	0.60022	0.155219	0.205051	0.733806	0.244111	0.625716	0.155038	NA	0.447285	0.10341	0.317171	0.372102	0.11542	NA	NA	0.191914	0.411904	0.212832	0.185535	1.10325	0.993932	0.725959	NA	NA	NA	NA	0.140335	1.02466	0.181488	0.554413	0.350478	0.246267	0.115289	0.870124	0.101229
mature,MIMAT0003247	3.82469	4.89601	6.02556	2.94982	4.01978	3.10853	13.4111	2.74266	1.82253	7.7661	10.7756	5.64437	9.29281	9.14221	11.4042	8.38184	8.61214	9.05027	8.54389	10.1679	5.16793	6.86348	19.9787	5.84262	3.48888	10.2328	2.77008	4.49159	9.64714	7.58059	2.88333	3.40531	9.64784	11.4002	2.9818	11.7968	9.24385	14.2841	6.86009	16.5939	14.1739	10.759	11.2523	5.17452	4.20573	17.485	9.68424	9.57136	2.53073
mature,MIMAT0003249	189.997	152.651	332.209	154.268	195.63	273.032	516.103	476.475	369.974	640.315	1848.59	127.753	227.62	156.597	227.884	125.262	381.6	123.769	278.287	654.812	53.8499	107.782	231.544	63.3898	488.444	191.074	141.043	75.5253	214.649	532.753	335.29	118.547	511.521	534.339	248.98	710.351	237.382	213.296	279.383	791.899	812.121	43.5482	487.84	149.692	230.381	411.758	161.058	345.265	171.584
mature,MIMAT0003250	0.224982	NA	1.20511	0.239175	0.191418	0.129522	NA	NA	NA	0.388305	NA	0.055885	NA	NA	0.800293	0.155219	NA	NA	NA	0.156429	0.206718	NA	NA	0.103409	NA	NA	0.34626	0.33271	0.241178	NA	0.411904	NA	NA	NA	NA	NA	NA	NA	NA	NA	NA	NA	0.181488	NA	0.58413	NA	0.230578	0.34805	0.202459
mature,MIMAT0003254	0.112491	NA	2.81193	0.079725	NA	NA	NA	NA	3.64507	0.388305	NA	NA	NA	0.58982	2.80103	0.155219	NA	NA	0.122056	0.469287	0.206717	NA	NA	0.206818	NA	0.744204	0.34626	NA	NA	0.287871	NA	NA	0.185535	0.735497	NA	NA	NA	0.096514	NA	0.307295	0.140335	NA	0.544464	0.369608	0.350478	0.492534	0.922308	NA	NA
mature,MIMAT0003258	6.52448	8.56802	5.22215	4.22542	9.95376	5.56944	8.04664	1.82844	NA	9.31932	8.25368	3.57663	14.9539	11.7964	34.0125	16.298	8.40709	18.5898	5.12633	20.1793	1.86046	7.11768	16.6986	2.53353	16.4929	6.69784	6.57894	2.49533	8.9236	8.82803	4.11904	6.59779	7.23588	4.04523	8.44842	9.25598	7.76483	3.86057	9.84755	27.9639	11.6478	15.37	5.26315	7.20737	5.72447	33.7386	16.0251	12.3558	9.51557
mature,MIMAT0003264	NA	NA	NA	NA	NA	NA	NA	NA	NA	NA	NA	NA	NA	NA	NA	NA	NA	NA	NA	NA	NA	NA	NA	NA	NA	NA	NA	NA	NA	NA	NA	NA	NA	NA	NA	NA	NA	NA	NA	NA	NA	NA	NA	NA	NA	NA	NA	NA	NA
mature,MIMAT0003266	9.78672	21.5075	3.21363	8.69001	5.55113	6.99418	9.61127	10.5551	3.64507	38.0539	51.3562	15.2007	10.2541	9.14221	20.6076	17.5398	7.48436	22.748	30.758	25.1851	5.68473	33.5548	70.6709	7.03183	8.56363	10.791	15.4663	11.3122	9.16478	12.4744	13.5928	13.8341	5.7516	1.83874	4.96966	7.44108	22.1852	9.55491	6.86009	7.98967	5.19241	13.0645	20.1452	14.5995	8.76194	9.85068	34.8171	3.65452	3.13811
mature,MIMAT0003273	0.337473	0.524573	1.60682	0.398625	0.191418	0.518088	1.34111	0.664888	2.7338	NA	0.229269	0.335309	0.427256	0.29491	2.40088	0.620877	0.922728	0.489204	0.244111	0.156429	0.206717	NA	0.745474	0.206818	NA	0.186051	1.26962	0.33271	1.44707	0.095957	0.411904	0.425664	0.185535	0.735496	0.993932	2.17788	0.369754	NA	0.221294	NA	NA	NA	0.181488	0.369608	0.116826	0.492534	0.115289	0.174025	0.101229
mature,MIMAT0003283	NA	0.874288	6.82897	0.47835	0.382837	0.259044	3.35277	NA	19.1366	2.71814	0.229269	0.055885	1.17495	0.58982	NA	2.94917	1.33283	NA	1.0985	0.469287	0.516793	NA	9.69116	NA	0.317171	NA	1.1542	0.166355	0.723535	0.095957	NA	NA	0.185535	3.30973	NA	0.18149	3.32779	8.20371	0.110647	0.307295	25.12	0.256166	3.26678	0.924021	6.07494	NA	2.88221	0.870123	0.303688
mature,MIMAT0003287	0.224982	1.57372	NA	0.15945	0.191418	NA	NA	NA	NA	NA	0.687807	0.167655	0.213628	0.88473	NA	0.465658	0.717677	0.244602	NA	NA	0.155038	0.254203	0.745475	0.206819	NA	1.48841	NA	0.998131	NA	NA	0.411904	NA	0.927676	NA	0.496966	NA	NA	0.772113	0.33194	1.53648	0.140335	NA	0.725952	NA	0.350478	2.2164	0.461155	0.174025	NA
mature,MIMAT0003294	3.03726	2.62286	4.41874	1.67422	2.48844	2.71996	6.48202	0.415555	7.29013	9.70763	7.10734	1.62066	7.37016	2.35928	4.40161	10.0893	1.64041	7.33806	1.58672	1.87715	0.516794	3.55884	9.84026	1.55114	8.8808	5.39548	2.8855	2.99439	1.68825	1.63127	6.17856	0.638496	1.85535	10.297	1.4909	2.72235	4.06729	3.08845	4.20457	6.4532	13.4722	7.42881	3.44827	0.924022	1.75239	5.17161	5.995	5.22074	0.911065
mature,MIMAT0003296	1.01242	0.524573	0.401704	0.3189	0.382836	0.64761	1.11759	0.166222	NA	1.16491	0.917076	0.726504	2.24309	1.47455	3.0011	4.34614	0.307575	0.978408	1.0985	1.72072	0.361755	0.762609	1.04366	0.67216	0.634342	0.558153	1.96214	0.33271	0.723535	0.671698	0.411904	2.34115	1.66982	1.47099	2.48483	1.99639	1.10926	0.579085	1.54905	3.99484	0.842012	2.81783	NA	0.554413	0.817782	2.70894	1.72933	0.696099	0.101229
mature,MIMAT0003297	0.112491	0.699431	0.803408	0.47835	0.191418	0.129522	0.894072	NA	0.911266	1.16491	0.687807	0.391194	0.961326	0.737275	0.400146	3.41482	1.33283	0.489204	0.244112	0.469287	0.206716	1.52522	2.08733	0.465341	1.26869	1.30236	0.92336	0.831776	0.723534	0.287871	0.823808	0.425664	0.37107	0.367748	NA	NA	1.10926	0.289542	0.553234	6.1459	0.701676	1.02466	0.362976	0.554412	1.40191	6.64921	4.84212	0.522075	2.12582
mature,MIMAT0003301	0.787437	5.24573	0.401704	0.3189	0.574254	1.1657	3.12925	0.415555	NA	1.55322	0.687807	0.11177	8.11786	3.09656	7.00257	6.67443	3.17829	3.42443	3.66167	5.63144	0.155037	5.84667	5.36741	1.24091	12.6869	3.16287	0.92336	0.665421	4.10003	3.93423	0.411904	0.425664	0.185535	1.83874	0.496966	1.8149	2.21852	2.31634	3.87263	7.98967	1.82436	1.79316	0.725952	2.40246	0.467304	6.40294	3.34337	0.696098	0.202458
mature,MIMAT0003302	0.224982	1.57372	2.00852	0.079725	NA	0.388566	NA	0.332444	NA	0.388305	NA	0.11177	0.53407	0.88473	0.200073	0.310439	0.307576	0.489204	0.122056	0.469287	0.051679	NA	0.745475	0.310229	NA	NA	0.5771	0.166355	NA	0.479785	1.23571	0.638496	NA	NA	0.496966	0.18149	NA	0.386056	0.221294	0.61459	NA	0.768498	0.181488	0.924022	0.116826	0.246267	0.230577	0.174025	0.101229
mature,MIMAT0003306	NA	0.349716	NA	0.239175	NA	NA	0.223518	0.083111	0.911266	NA	NA	NA	0.427256	NA	0.200073	NA	0.820202	0.244602	0.244112	0.156429	NA	1.52522	0.745475	0.051705	NA	NA	0.34626	0.166355	0.482357	0.767656	0.411904	NA	NA	0.735496	NA	0.36298	NA	0.193028	0.553235	0.61459	0.28067	NA	NA	NA	0.116826	0.492534	0.115289	NA	NA
mature,MIMAT0003309	0.337473	2.44801	1.20511	NA	0.382837	0.259044	0.447036	0.332444	NA	2.71814	0.229269	0.502965	1.17495	0.58982	1.40051	1.08653	0.307575	0.978408	0.366168	1.25143	0.310074	1.01681	0.745475	0.206819	1.26868	0.186051	0.34626	NA	2.65296	1.05553	0.411904	1.48982	0.556605	0.367748	0.993932	1.08894	0.739508	0.386056	0.221294	NA	0.561341	1.02466	0.544464	0.554412	0.350478	0.246267	0.115289	0.34805	NA
mature,MIMAT0003312	1.57487	2.97258	6.42726	0.15945	1.33993	0.259044	1.11759	0.166222	3.64507	5.43627	0.229269	NA	3.0976	1.76946	0.800293	3.25961	0.615152	4.15823	1.95289	1.87715	0.361755	3.05043	6.11289	0.465342	1.26869	4.83733	1.84672	0.332711	1.68825	4.2221	1.23571	1.27699	2.59749	1.10325	0.496966	1.08894	2.21852	0.965142	1.21711	3.07295	1.12268	2.81783	1.63339	2.95687	0.817781	0.985068	1.15289	2.0883	0.303688
mature,MIMAT0003321	2.02484	5.7703	0.401704	0.637799	3.25411	2.71996	0.447036	0.498665	1.82253	1.55322	5.96099	0.950043	4.16574	0.442365	5.20191	0.776096	0.820203	1.71221	0.854389	7.66502	0.361755	1.52522	0.447285	0.620455	4.75757	2.04656	1.50046	1.4972	3.13532	0.863612	7.00237	1.70266	5.38052	1.10325	0.993932	1.08894	3.69754	1.44771	2.76617	6.1459	0.561341	6.14798	1.4519	2.21765	1.63556	5.66414	5.995	4.69867	3.03688
mature,MIMAT0003322	40.4968	41.0915	149.836	26.5484	49.7688	70.0713	51.6326	12.8822	93.8604	42.3252	86.4344	34.4251	102.541	29.9334	84.431	52.9298	51.5703	73.8698	28.0728	59.7559	11.1111	60.7545	77.2311	24.0426	58.0424	106.235	48.0147	20.129	33.0414	39.9181	55.607	37.6712	57.1449	76.1239	62.1207	57.5323	66.9255	16.1179	61.9621	107.553	74.7988	35.8632	41.1978	58.2134	36.216	80.0368	48.1906	96.7577	35.5315
mature,MIMAT0003326	NA	0.699432	0.401704	NA	0.191418	NA	0.894072	NA	1.82253	NA	0.458538	0.33531	0.854512	0.29491	0.800292	0.465657	0.102525	0.733806	0.122056	0.469287	0.051679	NA	0.29819	NA	3.48888	0.372102	2.53924	NA	0.241178	0.095957	0.411904	NA	0.185535	0.367748	NA	0.54447	0.369754	0.096514	0.995823	0.61459	0.56134	1.02466	0.362976	0.184804	0.116826	0.246267	0.115289	0.6961	0.202459
mature,MIMAT0003329	6.41199	3.84687	2.81193	3.10927	3.44553	5.43992	5.14091	1.41289	11.8465	2.71814	7.56587	4.47079	11.6427	6.63548	9.0033	29.6469	11.4829	5.87045	3.66167	6.41359	6.92503	18.5568	8.6475	7.03183	7.61211	14.8841	14.6583	14.972	10.3707	13.0501	9.06189	10.0031	7.97802	5.51623	1.4909	14.3377	4.43705	7.14205	9.18367	4.60943	4.63107	7.42881	9.0744	6.46815	11.5658	14.776	10.8371	4.35062	6.68114
mature,MIMAT0003330	1.91235	2.44801	6.02556	1.03642	0.957091	1.1657	2.4587	0.664888	36.4507	0.388305	2.06342	1.06181	1.60221	1.47455	2.60095	4.34614	2.25556	3.17983	1.46467	2.50286	2.11885	1.77942	4.02556	2.2233	0.951513	7.06994	2.8855	4.15888	3.13532	4.31806	4.11904	0.851328	2.41196	1.47099	1.4909	3.44831	2.95803	1.64074	1.99164	2.45836	2.66637	4.35482	2.54083	4.62011	4.90669	4.18654	1.72933	2.61037	1.7209
mature,MIMAT0003331	2.13733	1.39886	0.803408	1.5945	0.574254	2.20187	1.56462	1.08044	1.82253	NA	0.917076	0.894158	1.70902	1.62201	1.20044	4.0357	2.15304	0.978408	1.22056	0.625716	0.981907	1.77942	0.596379	0.827274	0.634342	2.41866	1.61588	2.66169	2.17061	1.63127	1.23571	0.638496	0.556606	1.47099	NA	3.6298	NA	1.15817	1.10647	1.22918	1.68402	0.512332	1.08893	0.554413	3.27112	3.20147	4.26568	1.91427	NA
mature,MIMAT0003336	NA	0.349716	1.20511	0.3189	NA	0.259044	0.894072	0.332444	1.82253	1.16491	0.229269	0.279424	0.213628	0.737275	1.20044	0.465657	0.20505	NA	NA	0.312858	NA	0.508406	NA	0.258525	0.634342	0.372102	0.23084	0.831776	0.964713	0.575742	0.411904	0.638496	NA	NA	NA	0.725959	0.369754	0.096514	0.110647	NA	0.421005	1.02466	0.181488	0.184804	NA	0.492534	0.115289	NA	NA
mature,MIMAT0003338	46.2338	33.7475	26.5125	31.7305	50.7259	69.4237	39.5627	11.22	15.4915	29.8995	48.1465	27.16	74.9834	29.7859	97.2356	31.3543	15.3788	51.1218	20.3833	89.1645	9.81908	13.727	23.8552	9.10001	23.4707	59.9084	25.277	16.9682	15.4354	34.5445	45.7213	52.9951	61.5977	72.0787	82.9933	26.679	25.8828	18.2412	26.6658	173.007	51.7838	45.0852	33.9382	82.238	46.0294	87.1785	49.8046	54.2957	19.1324
mature,MIMAT0003339	4.04968	4.02173	16.8716	6.53744	4.40262	6.4761	3.35277	2.74266	2.7338	2.71814	12.6098	4.13548	10.2541	2.06437	9.80359	4.0357	3.07576	7.09346	2.92933	7.82145	1.29198	2.28783	14.9095	1.86137	10.4667	2.97682	4.0397	1.33084	4.34121	2.39892	2.47142	6.59779	9.83337	11.768	10.9332	4.53725	4.43705	1.93028	6.74945	7.37508	4.91174	2.30549	1.63339	3.51128	2.33652	4.67907	3.45866	4.69867	10.6291
mature,MIMAT0003340	0.449964	0.349716	1.20511	0.239175	0.574255	0.129522	1.11759	0.581777	4.55633	0.388305	0.458538	0.502964	2.67035	0.442365	0.800293	0.776097	1.33283	0.244602	0.488224	0.625716	0.568473	1.77942	2.9819	0.672161	0.317171	2.60472	1.38504	1.33084	0.964713	1.63127	0.411904	0.638496	0.37107	0.735496	0.993932	0.36298	0.369754	0.289542	0.66388	0.61459	0.701677	1.28083	1.08893	2.03285	2.80382	1.23134	0.807021	1.91427	0.506146
mature,MIMAT0003389	149.051	182.027	39.7687	90.6472	128.442	183.533	135.005	219.579	30.0718	149.497	191.898	73.8798	319.908	131.677	112.041	99.9612	161.068	56.5031	51.7516	169.569	65.8912	184.043	309.968	61.8904	123.38	140.469	187.673	180.163	199.213	177.328	224.488	184.525	139.337	168.797	96.9083	167.878	130.153	100.182	150.147	58.0788	85.0433	134.487	96.7331	158.377	254.096	195.29	163.479	396.254	93.536
mature,MIMAT0003393	190.447	151.077	686.914	73.7455	124.231	230.16	161.38	87.0171	407.336	258.223	356.284	98.022	951.712	204.668	1786.05	351.572	132.36	381.824	162.456	409.844	21.2919	52.3658	427.604	77.0399	315.585	146.236	346.145	73.1964	459.445	300.441	273.916	189.208	166.796	312.954	263.889	315.066	174.154	92.3641	311.138	635.486	164.473	295.359	75.499	237.474	96.7318	466.183	256.863	218.053	128.966
mature,MIMAT0003879	5.73704	7.86859	9.64089	4.7835	4.59404	5.18088	6.48202	3.15821	31.8943	5.43627	7.10734	2.17951	5.98158	6.34057	7.80286	14.7458	15.0712	5.13664	4.02783	5.63144	6.82167	11.6933	8.20021	6.30796	2.2202	33.4892	14.4275	19.9626	8.68243	12.4744	6.17856	7.44912	6.3082	5.14848	3.47876	14.8822	2.58828	2.41285	7.30268	3.38025	7.99912	15.37	15.4265	8.87061	24.0661	15.0223	17.4086	9.74539	4.04918
mature,MIMAT0003880	2.36231	2.62286	3.21363	2.47147	4.78546	2.979	6.48202	1.74533	0.911266	0.77661	4.12684	1.8442	2.99079	6.19311	5.00183	4.65658	2.66566	3.91363	2.197	7.19573	0.465113	7.62609	5.21832	1.39603	2.53737	7.25599	1.03878	1.4972	1.92943	4.70189	7.82618	2.55398	1.11321	3.67748	2.98179	4.90022	4.43705	1.15817	4.20457	8.29697	7.71845	4.86715	5.62613	0.924022	2.687	6.40294	5.87972	3.82854	2.12582
mature,MIMAT0003881	NA	NA	NA	0.15945	NA	NA	0.223518	NA	NA	NA	NA	0.055885	0.320442	NA	NA	NA	NA	0.244602	NA	NA	0.103358	NA	NA	NA	0.317171	NA	NA	NA	0.482357	0.287871	NA	0.212832	NA	NA	NA	0.36298	NA	NA	NA	NA	NA	NA	NA	NA	0.233652	0.246267	0.230578	0.174025	NA
mature,MIMAT0003882	0.224982	NA	1.60682	0.239175	0.191418	1.42474	NA	0.083111	5.4676	0.388305	5.96099	0.167655	5.12707	NA	NA	NA	71.5628	NA	0.122056	NA	5.78809	0.254203	NA	NA	73.9009	NA	NA	NA	33.0415	NA	NA	1.91549	23.7485	0.367748	0.496966	0.18149	NA	NA	26.002	0.921885	NA	NA	NA	0.739217	0.116826	NA	108.025	43.3322	118.641
mature,MIMAT0003883	NA	NA	NA	NA	NA	NA	NA	NA	NA	NA	0.229269	NA	NA	NA	NA	NA	3.69092	NA	NA	NA	0.155038	NA	NA	NA	4.12323	NA	NA	NA	0.964713	NA	NA	NA	0.37107	NA	NA	NA	NA	NA	0.553234	NA	NA	NA	NA	NA	NA	0.246267	3.34337	0.34805	1.11352
mature,MIMAT0003886	12.149	24.8298	32.538	10.2845	14.165	20.594	15.4227	2.99199	33.7169	17.0854	33.0147	8.32684	24.7808	10.1744	25.6094	13.9697	18.147	22.748	10.1306	10.7936	7.54518	17.54	31.459	11.3233	19.3475	15.2562	8.77192	10.6467	16.4001	16.2167	7.41427	8.08761	10.9466	23.5359	22.8604	13.2488	18.8575	10.6166	22.1293	36.8754	12.6302	20.2371	14.519	9.97944	14.3696	19.9476	15.3334	17.4025	10.3254
mature,MIMAT0003887	1.12491	0.699431	4.82045	0.9567	0.95709	1.29522	1.34111	0.083111	5.4676	1.94152	1.83415	0.894158	2.67035	0.737275	1.00037	3.2596	1.43536	1.46761	0.366167	0.938574	0.516792	3.30464	4.62194	0.568751	0.951514	1.30236	0.5771	0.166355	0.723534	0.671699	0.411904	0.638496	NA	0.735496	0.993932	1.27043	1.47902	0.579084	2.10229	3.38024	0.842013	2.04933	0.90744	0.554413	0.58413	2.70894	0.576444	1.21817	1.82213
mature,MIMAT0003888	2.92477	4.02172	22.0937	5.02267	2.48844	4.01518	6.48202	1.57911	54.676	9.70763	3.89757	4.91787	8.4383	7.07784	6.20227	13.1936	6.049	4.89204	4.14989	6.57002	3.15244	4.32145	8.05112	4.65341	12.6869	9.86071	6.80978	6.15515	8.9236	3.64636	9.47379	3.19248	2.59749	6.61947	1.4909	4.17427	9.6136	5.01874	5.53233	17.8231	4.49073	12.5521	3.62976	4.2505	5.25716	12.3134	8.64664	5.22074	5.77008
mature,MIMAT0003948	NA	NA	NA	0.079725	NA	NA	NA	NA	2.7338	NA	NA	0.055885	NA	NA	NA	0.310439	NA	0.244602	0.122056	NA	0.051679	NA	0.29819	NA	NA	0.186051	NA	NA	NA	0.095957	NA	NA	NA	NA	NA	NA	NA	NA	0.110647	0.307295	NA	NA	NA	NA	NA	NA	NA	NA	NA
mature,MIMAT0004502	3906.81	3551.71	13668	4319.65	6135.34	4907.33	5010.15	3230.19	12073.4	5574.9	4485.19	4887.19	5887.58	3717.49	6680.05	5699.81	6087.04	5269.95	4270.11	6148.13	4705.71	3303.37	4808.46	4686.25	3981.13	3950.05	6133.88	3303.82	4887.72	4582.04	5208.11	5134.36	3686.96	4350.83	4890.14	7961.23	6034.02	5808.61	3863.23	5524.24	2498.95	4932.47	2902.36	4255.86	2886.65	3723.56	3336.68	4093.41	3499.2
mature,MIMAT0004552	8.99928	2.62286	38.5636	21.6852	4.01979	3.49709	3.57629	4.90354	336.257	6.21288	3.89757	7.71211	4.48618	6.93039	4.20154	9.6236	2.97324	7.82726	7.56745	3.75429	14.3152	6.86348	3.28009	10.7029	4.12323	5.39548	15.0046	19.9626	7.23535	4.70189	2.88333	7.23628	7.23588	4.04523	4.96966	5.44469	14.7902	12.3538	10.2901	2.15107	0.982348	3.07399	20.5081	2.40246	15.3042	13.0522	2.65164	4.00257	7.28852
mature,MIMAT0004563	1589.27	2162.64	717.845	1156.89	755.528	1009.75	1175.26	484.453	958.652	729.625	569.733	782.611	1532.57	1539.58	930.941	2987.97	2242.74	980.609	1323.33	1002.55	873.588	1579.36	1026.37	1006.07	493.519	3765.49	1793.74	1716.79	1398.35	1864.92	1289.67	1801.41	1105.23	481.383	824.963	1500.38	601.959	1253.91	1927.91	1352.71	871.062	2648.24	2196.19	2576.36	3281.87	4515.8	3218.39	2726.62	1681.42
mature,MIMAT0004567	1.46238	3.67201	6.02556	1.11615	3.63695	2.84948	4.91739	0.997331	10.0239	3.88305	6.41953	0.614734	3.95211	1.47455	5.00183	7.45053	1.43535	10.0287	2.31906	5.00573	0.465114	7.62609	5.96379	0.568751	13.004	2.97682	1.26962	1.16449	4.82357	2.01509	2.88333	2.97965	3.33964	4.41298	1.98786	2.17788	7.02533	1.83377	3.43005	2.15107	9.26214	6.40415	3.44827	1.66324	1.40191	4.18654	2.65164	7.48306	3.23934
mature,MIMAT0004597	695.307	583.325	1157.71	924.012	706.334	677.788	796.841	298.867	3724.35	677.981	654.563	453.003	761.476	685.519	882.924	911.603	620.484	685.864	424.387	705.807	501.496	530.521	947.348	591.242	1019.07	1229.98	688.019	1048.87	546.269	487.749	632.273	574.859	728.041	882.596	827.448	904.545	841.93	549.069	492.709	589.699	744.62	764.911	941.559	525.399	891.848	970.292	1055.47	845.412	468.085
mature,MIMAT0004602	2.4748	0.524573	13.2562	1.75395	0.765673	0.64761	3.57629	2.99199	49.2084	2.32983	0.229269	1.34124	2.13628	2.06437	2.60095	4.50136	4.71617	2.44602	2.80728	1.25143	1.55038	11.9475	1.64004	3.30909	0.317171	5.76758	2.8855	2.16262	2.89414	1.3434	5.35475	2.55398	2.22642	2.20649	0.496966	1.63341	1.10926	6.27342	4.75781	7.37508	4.63107	7.17265	5.80761	1.66324	7.71051	4.67907	3.68923	1.91427	1.11352
mature,MIMAT0004604	171.886	194.616	96.4089	52.3793	69.8677	104.395	90.0777	48.0381	182.253	55.5276	76.5758	43.0872	134.586	117.522	125.046	291.036	183.623	114.963	106.555	141.255	93.2812	200.566	120.916	92.6029	61.5312	269.03	225.069	254.191	227.431	251.599	142.931	167.286	137.667	50.0138	68.0843	166.608	74.6903	57.7155	153.024	83.5843	94.1651	252.58	144.646	172.792	237.04	309.558	263.78	157.666	134.939
mature,MIMAT0004605	0.224982	NA	1.60682	0.3189	0.191418	0.388566	0.670554	0.083111	3.64507	NA	NA	0.279425	NA	NA	0.200073	0.620877	0.20505	0.244602	NA	NA	0.310076	0.508406	NA	0.310228	NA	0.186051	0.11542	NA	NA	NA	NA	NA	0.185535	NA	NA	NA	NA	0.386057	0.221294	0.307295	NA	NA	NA	NA	NA	1.4776	0.345866	NA	NA
mature,MIMAT0004613	1.01242	1.04914	3.21363	0.239175	0.765673	0.518088	0.670554	NA	0.911266	0.388305	0.229269	0.167655	3.31123	0.737275	2.60095	1.86263	1.33283	1.71221	1.83083	4.38001	0.155038	1.77942	0.894569	0.155115	0.951514	0.744204	0.46168	0.665421	1.20589	2.0151	0.411904	0.425664	1.66982	0.735496	0.496966	0.36298	0.739508	0.096514	1.6597	3.07295	0.140335	1.537	0.725952	1.66324	0.350478	2.70894	1.61404	1.91427	0.506147
mature,MIMAT0004614	79.8686	125.723	441.071	114.326	118.105	188.713	76.4431	35.9039	1043.4	195.706	94.2295	88.5216	201.771	149.077	83.6307	128.211	130.002	125.481	110.949	191.782	81.8084	249.119	155.655	133.605	490.347	266.983	264.312	334.208	504.787	154.011	240.964	111.737	60.8556	46.7041	195.805	169.33	62.1187	60.5144	102.237	139.819	87.7096	128.083	125.045	168.357	268.466	220.409	100.416	104.067	139.089
mature,MIMAT0004675	NA	0.174858	NA	NA	NA	NA	NA	0.083111	NA	NA	NA	NA	NA	NA	NA	0.310439	0.410102	0.244602	NA	0.156429	NA	NA	0.149095	0.413637	NA	0.186051	NA	0.166355	NA	NA	0.411904	NA	0.742142	NA	NA	NA	NA	NA	NA	NA	0.140335	NA	NA	NA	NA	NA	NA	NA	NA
mature,MIMAT0004676	0.112491	0.174858	1.20511	0.079725	0.191418	0.388566	0.223518	0.166222	NA	NA	NA	0.279424	0.106814	0.29491	0.200073	0.310438	0.615152	NA	0.366167	0.156429	0.103358	0.254203	0.59638	0.20682	0.317171	0.930255	1.03878	0.831777	NA	0.095957	0.411904	0.212832	NA	NA	NA	0.18149	NA	0.289542	0.331941	0.307295	0.28067	0.256166	NA	0.554412	0.467304	0.246267	2.53635	NA	0.202458
mature,MIMAT0004677	0.562455	0.874288	4.82045	0.558075	1.33993	0.777132	0.670554	0.166222	5.4676	0.388305	1.37561	0.614734	1.28177	1.17964	0.600219	2.79395	2.35809	0.733806	1.83083	0.782145	1.08526	0.762609	0.89457	1.86137	0.951514	4.09312	3.4626	1.4972	0.482357	1.82318	0.823808	0.851328	0.371071	1.47099	0.993932	1.45192	0.739508	1.25468	1.10647	0.307295	1.12268	1.79316	1.27042	1.66324	3.27113	0.985068	5.995	0.696099	1.41721
mature,MIMAT0004679	0.449964	0.349715	0.401704	0.6378	0.574254	NA	1.11759	0.083111	NA	NA	NA	0.558849	NA	0.147455	0.800292	0.776096	1.94798	9.78408	0.244112	0.312858	0.258395	1.27102	0.447285	0.258524	0.951514	1.48841	0.23084	0.33271	2.1706	0.095957	1.64762	0.212832	0.556605	1.10324	NA	0.72596	1.10926	NA	0.221293	NA	0.561341	3.84249	0.362976	0.369608	1.75239	0.246267	2.30577	2.95842	1.31598
mature,MIMAT0004682	83.0183	84.8059	318.551	77.8115	94.5607	71.6256	85.3838	50.947	455.633	74.5546	86.6636	50.2405	142.917	91.4221	146.054	141.094	78.5345	89.7689	68.7173	70.393	37.881	67.8722	76.4856	60.7529	70.7292	207.633	96.0295	120.608	90.9243	66.5941	132.221	75.7682	107.239	87.1564	81.9994	107.986	134.96	83.2918	71.699	132.137	77.8862	93.2444	95.6441	107.556	115.307	143.327	144.918	75.0047	37.4549
mature,MIMAT0004692	18.8985	13.464	4.41874	10.8426	7.84815	17.874	11.3994	5.56843	NA	17.862	25.9074	11.5123	14.6335	18.8742	12.6046	13.9697	7.27931	13.4531	6.34689	16.425	4.85786	7.88029	13.1203	7.75569	79.9272	9.4886	24.3536	23.1234	27.7355	9.01995	11.5333	13.8341	16.1416	11.4002	13.4181	11.0709	13.6809	12.6434	11.8392	8.91156	10.8058	11.0151	13.6116	7.20737	13.9023	9.60441	15.2181	5.22074	17.0066
mature,MIMAT0004693	33.2973	29.7258	60.6573	24.5553	25.2672	45.9803	49.8445	21.2764	166.762	42.7136	22.0098	20.1744	44.1141	39.3705	32.4119	42.2196	64.4885	54.3016	44.6723	34.7272	16.7441	36.0968	101.832	33.2978	70.412	109.212	30.5863	45.2487	32.0767	34.9283	26.3619	32.7761	34.5096	85.6854	28.824	33.2126	139.767	47.1954	32.3088	24.5836	37.0485	20.7494	28.3121	24.9486	14.7201	32.0147	44.6167	29.2362	20.3471
mature,MIMAT0004694	1.57487	3.49715	14.863	4.78349	0.765672	0.777132	2.4587	0.664888	12.7577	4.27135	0.687807	1.45301	4.91344	7.07784	3.60132	16.6085	2.25556	3.91363	2.44111	2.03358	1.55038	2.28783	1.64004	3.77444	7.92928	7.06994	2.53924	5.48973	2.41178	1.72722	0.411904	0.212832	0.556606	1.10324	0.993932	1.45192	2.21852	2.31634	3.98328	5.53131	0.982347	4.86715	3.99274	2.21765	3.73843	11.3283	4.61154	2.0883	2.83442
mature,MIMAT0004695	0.224982	NA	0.401704	0.079725	NA	0.129522	NA	0.083111	NA	NA	NA	0.11177	0.213628	0.147455	NA	0.931316	0.205051	0.244602	NA	0.312858	NA	0.762609	0.29819	0.10341	1.58586	0.372102	0.34626	NA	0.482357	0.191914	NA	NA	NA	NA	NA	NA	NA	0.096514	0.221294	0.307295	0.280671	0.256166	0.362976	0.369608	0.116826	0.738801	0.345866	NA	0.607376
mature,MIMAT0004696	0.224982	0.174858	0.401704	0.079725	NA	0.129522	NA	NA	0.911266	NA	NA	NA	NA	0.147455	NA	0.155219	0.102525	NA	NA	NA	NA	NA	NA	NA	NA	NA	NA	NA	NA	NA	NA	NA	NA	NA	NA	NA	0.369754	NA	NA	NA	0.421006	NA	0.181488	NA	NA	NA	0.115289	NA	0.202459
mature,MIMAT0004697	21.2608	16.2618	73.9135	16.0247	29.8613	50.384	25.481	21.1102	21.8704	18.2503	55.7123	22.9687	45.6095	16.3675	74.2272	20.6442	22.9657	40.8485	13.5482	45.9901	4.54778	12.4559	42.0447	3.82614	22.8363	27.3495	16.9668	11.4785	14.7119	22.5499	39.5428	44.6947	69.0192	50.0138	35.2846	26.1345	24.7735	12.7399	21.908	37.7973	28.7688	29.9714	11.7967	25.503	17.2902	19.4551	16.7168	33.0647	26.6233
mature,MIMAT0004700	1.79986	4.72116	5.62385	1.43505	2.1056	1.81331	1.34111	0.581777	8.2014	3.49474	3.89757	1.28536	4.16574	2.50673	4.20154	4.65658	2.97324	5.38124	3.41756	4.38001	0.671829	1.27102	4.92013	1.91307	2.85454	3.53497	2.19298	2.49533	1.44707	3.93424	2.05952	1.27699	5.00945	6.98722	3.47876	3.81129	2.21852	2.7024	3.54069	3.99484	2.80671	2.81783	1.63339	1.29363	2.57017	4.92534	2.76693	4.00257	1.11352
mature,MIMAT0004701	2.36231	4.19658	0.803408	3.5079	0.382837	1.55426	5.14091	3.57377	7.29013	10.0959	1.37561	1.90009	10.1473	1.76946	12.0044	1.70741	4.30607	3.42443	2.56317	2.34643	3.04908	13.4728	5.36741	3.3608	13.004	12.6515	9.81071	4.82431	2.17061	5.08572	2.47142	3.40531	4.63838	3.30973	2.98179	12.7043	6.65557	8.87931	4.75781	4.30213	0.982347	3.58632	4.17422	7.57698	6.42542	12.0671	3.45866	10.4415	3.94795
mature,MIMAT0004702	3.14975	6.81944	24.5039	3.74707	7.08248	9.19606	5.81147	4.15554	20.9591	9.70763	4.58538	4.13548	14.4199	11.5015	36.8135	17.5398	7.17678	9.05027	9.64239	12.6707	3.66923	38.6388	12.9712	4.91194	8.24645	6.69784	13.5041	8.81683	13.9883	11.7067	4.94285	4.25664	7.23588	8.09047	35.7815	18.6934	11.8321	4.63268	8.85173	22.1252	4.63107	6.91648	5.9891	10.349	6.19177	14.5298	5.76443	4.69867	3.84672
mature,MIMAT0004748	26.9978	20.9829	146.622	25.512	30.6269	36.9137	39.1156	17.1208	244.219	35.7241	67.8636	53.2024	68.5745	60.1617	107.239	59.9146	40.4976	61.8843	26.4861	42.0794	12.6098	16.5232	53.6741	18.9756	99.2746	52.2804	75.3693	55.3963	86.8242	43.2766	23.8904	13.6212	16.6982	26.1101	36.7755	47.5503	35.1266	35.8068	27.1084	65.1466	40.5569	32.0207	24.1379	22.7309	23.7156	44.0818	40.9274	16.8804	28.243
mature,MIMAT0004761	0.337473	0.174858	1.60682	0.6378	0.191418	0.777132	0.670554	0.166222	393.667	NA	0.458538	0.22354	NA	0.442365	0.60022	0.620878	0.820203	0.244602	0.366167	NA	6.09816	1.27102	0.894569	9.66876	NA	0.744204	1.03878	0.998131	NA	1.05553	0.411904	0.425664	NA	NA	0.496966	0.36298	NA	0.386056	0.553234	NA	0.982347	0.256166	0.181488	0.369608	2.33652	0.492534	0.576443	0.696099	45.1483
mature,MIMAT0004762	0.112491	0.174858	1.20511	0.15945	0.382836	0.129522	0.670554	0.083111	4.55633	NA	0.229269	0.22354	0.53407	0.442365	0.800293	0.620877	0.410101	0.733806	0.854389	0.469287	0.155038	1.27101	1.34185	NA	3.48888	0.186051	0.5771	0.33271	0.241178	0.095957	0.411904	NA	0.185535	NA	NA	0.18149	0.369754	0.289542	0.442587	0.307295	0.140335	0.768498	1.08893	NA	NA	1.23134	NA	0.174025	0.202459
mature,MIMAT0004764	NA	NA	4.41874	1.35532	0.765674	NA	NA	0.498665	3.64507	NA	NA	1.62066	NA	0.147455	NA	NA	0.512627	NA	1.34261	NA	3.15244	0.254203	NA	1.55114	NA	NA	0.11542	NA	NA	0.383828	NA	NA	NA	NA	NA	NA	NA	1.15817	1.10647	NA	NA	NA	NA	0.369609	NA	NA	NA	0.174025	0.607376
mature,MIMAT0004766	54.6706	71.8665	128.545	32.6872	21.056	31.9919	46.2682	10.9706	256.977	62.5171	19.4879	15.0889	65.4769	88.3256	35.8131	62.3982	46.5466	46.9636	36.9828	22.5258	35.9688	54.6536	57.4015	72.4382	284.82	143.445	60.711	139.905	60.5358	49.8016	70.0237	30.8606	39.519	34.9361	25.8422	89.656	88.3712	71.131	73.0268	57.4642	19.647	94.5252	83.6659	75.4002	120.214	181.253	147.223	39.8517	47.0717
mature,MIMAT0004773	3.82469	4.19658	17.675	3.5079	8.61383	7.51227	3.35277	0.664887	5.4676	4.27135	4.12684	5.42083	10.0405	4.12874	16.6061	5.89833	2.56314	5.13664	2.44111	11.5757	0.82687	1.52522	4.32375	0.930683	4.4404	5.95363	3.4626	1.99626	3.3765	4.31806	3.29523	2.76681	5.56606	5.14848	4.96966	4.35576	1.47902	2.89543	4.31522	27.3493	2.66637	5.63565	1.08893	4.2505	6.65907	4.18654	5.41856	5.56879	3.03688
mature,MIMAT0004774	25.0855	57.0036	157.468	69.2809	89.9666	82.3759	78.4548	7.56309	180.431	38.8305	73.1368	38.1694	79.2559	32.735	79.4291	52.4641	20.5051	104.445	28.4389	105.12	9.66404	58.9751	67.9872	11.7369	58.9939	36.6521	26.662	25.7851	34.2473	33.5849	112.038	52.1438	50.8367	132.022	85.4781	26.679	42.152	21.9087	57.8682	110.934	37.3292	45.5975	14.3375	30.8623	16.4724	46.7907	29.168	48.9009	75.1123
mature,MIMAT0004775	8.21184	9.09259	31.7346	5.58075	11.1023	11.0094	8.04664	1.41289	21.8704	7.37779	6.19026	7.20915	18.4788	6.78293	25.0092	15.6771	5.12627	8.07187	6.46894	15.7993	2.53229	9.1513	9.39297	4.4466	11.7353	9.67466	8.54108	3.82617	6.753	7.38868	12.3571	6.17213	9.64784	19.1229	9.44235	6.89661	8.13459	4.53617	5.42169	33.1879	7.43778	13.0645	3.0853	14.2299	8.76194	17.485	10.6065	6.43891	4.25164
mature,MIMAT0004778	0.449964	NA	3.61533	0.079725	0.957092	NA	0.223518	NA	NA	NA	0.229269	0.22354	1.81584	0.147455	NA	NA	0.102525	NA	NA	NA	0.051679	0.508406	NA	NA	0.951514	NA	NA	0.499066	0.964713	NA	NA	2.55398	0.185535	0.367748	NA	1.27043	0.369754	0.096514	NA	NA	0.28067	0.512332	NA	0.554413	NA	NA	0.345867	0.174025	0.202459
mature,MIMAT0004780	30.2601	36.5452	288.423	21.0474	53.5972	45.8508	30.3984	6.56576	92.0379	27.5697	32.3269	22.1863	92.0736	39.223	158.258	73.5739	23.1708	50.1434	21.4818	120.92	8.52709	76.2609	32.0554	11.5301	34.5717	28.8379	46.168	17.6337	31.3532	48.1704	41.6023	35.5429	32.6542	38.2458	48.7026	28.4939	25.513	10.4235	25.7807	142.278	29.3301	45.3414	8.52993	50.8212	25.1176	50.2385	26.9775	32.7166	9.81926
mature,MIMAT0004784	59.3952	384.862	389.653	35.8762	48.8117	85.7435	163.615	44.3812	102.062	166.195	96.2929	27.4953	187.779	122.24	360.732	134.73	112.675	188.588	205.175	154.708	32.9714	227.512	436.55	58.9432	98.9575	346.613	169.437	58.7234	191.255	218.878	122.335	113.227	141.749	248.966	81.5024	259.893	56.5724	59.8388	139.193	302.686	155.772	147.295	60.7985	121.417	53.5062	137.663	58.9124	107.373	171.179
mature,MIMAT0004797	142.639	158.246	72.3067	150.919	116.574	124.73	367.463	117.934	64.6999	296.665	369.123	128.032	200.276	210.566	235.886	215.444	240.115	158.747	196.509	252.32	144.134	228.274	459.361	139.085	145.899	109.212	111.265	148.056	227.914	177.136	302.338	209.214	443.058	581.043	108.339	340.656	628.582	382.003	143.398	283.941	243.201	196.735	210.889	94.0654	59.4644	304.386	138.807	232.149	81.7934
mature,MIMAT0004799	26.4354	37.7692	67.0845	20.2501	38.6665	33.8052	76.8902	11.1369	106.618	67.5651	35.9952	20.5097	44.3278	33.9147	97.4357	42.6853	31.4753	60.1721	45.6488	44.4258	13.54	31.7754	66.049	31.3847	93.5655	50.6059	44.4367	42.7533	90.4419	51.7208	61.3737	43.4177	22.4498	79.0659	70.5691	57.5323	48.8075	39.6673	54.7701	108.168	45.188	57.8935	36.8421	52.4845	29.9074	77.8204	44.9625	24.8855	16.7029
mature,MIMAT0004800	3.7122	8.39316	22.8971	2.07285	8.03957	4.40374	2.90573	1.32977	10.9352	6.60119	5.50246	4.47079	6.19521	10.4693	57.221	5.74311	6.66415	16.6329	6.591	13.14	1.91213	1.27102	14.6113	3.82614	8.24645	4.09312	10.7341	4.15888	19.0531	3.26253	7.00237	1.27699	3.89624	5.14848	9.44235	9.25598	4.06729	2.99194	7.30268	3.68754	2.94704	5.63565	2.54083	5.35933	2.21969	7.63428	2.99751	5.22074	0.809834
mature,MIMAT0004804	NA	NA	NA	NA	NA	0.129522	0.223518	NA	NA	NA	NA	NA	NA	0.147455	NA	NA	0.102525	NA	NA	NA	0.051679	NA	NA	NA	NA	NA	NA	NA	NA	NA	NA	NA	NA	0.367748	NA	NA	NA	0.096514	NA	NA	0.701677	NA	NA	NA	NA	NA	0.230578	0.174025	NA
mature,MIMAT0004805	0.112491	1.39886	2.00852	0.239175	0.957092	0.259044	1.11759	0.166222	0.911266	0.388305	NA	0.167655	0.747698	1.32709	1.00037	0.465657	0.20505	0.978408	1.0985	3.44144	0.258396	NA	2.53461	0.361934	5.39191	1.86051	0.34626	0.33271	3.13532	0.767655	0.411904	0.425664	0.742141	3.30973	1.98786	0.18149	0.739508	NA	0.66388	1.53648	1.68402	1.28083	0.362976	1.10883	0.233652	0.985068	0.345866	0.34805	0.404918
mature,MIMAT0004810	63.4449	197.239	93.1953	65.1352	109.491	77.0655	125.841	34.4079	71.0788	192.211	165.303	44.5402	112.261	57.5075	232.285	85.5258	100.065	156.301	65.1777	109.813	32.2479	39.4014	218.871	55.3239	189.034	50.978	80.9095	84.8412	161.107	57.0943	126.455	99.8182	171.806	190.126	199.78	98.0045	123.128	58.2946	122.818	178.538	85.7449	174.705	103.993	57.4742	44.0433	182.238	108.371	123.906	94.9532
mature,MIMAT0004814	22.0482	13.6389	20.4869	8.61029	8.80525	21.3711	17.6579	8.3942	237.841	14.3673	14.6732	12.127	17.9447	14.3031	24.2089	52.1537	44.7011	14.6761	12.2056	11.5757	17.3126	22.6241	20.7242	14.6841	10.7838	61.769	48.1302	63.3814	34.9709	25.4286	21.0071	12.7699	11.6887	12.1357	8.94538	35.935	12.9414	17.276	20.4696	19.0523	16.6999	48.1592	35.3901	19.4045	58.6466	39.1565	44.0402	16.0103	4.85901
mature,MIMAT0004819	2.4748	2.62286	12.4528	0.79725	2.87127	1.1657	2.90573	0.498666	16.4028	1.55322	2.75123	0.894159	2.99079	3.09656	3.60132	2.48351	2.05051	4.64744	1.70878	7.35216	0.981906	3.81304	1.93823	1.34432	2.2202	2.60472	3.80886	1.33084	3.85885	3.74232	4.53094	3.19248	1.48428	2.57424	2.48483	2.90384	2.58828	0.772113	2.54487	1.84377	3.22771	5.37948	3.62976	2.03285	3.50478	5.41787	2.19048	2.7844	1.51844
mature,MIMAT0004902	0.899928	5.59544	0.401704	1.2756	0.382837	0.259044	0.447036	0.498666	5.4676	0.388305	0.917076	0.279424	2.02946	0.58982	1.60059	NA	0.410102	0.978408	NA	5.00573	0.671831	0.508406	0.29819	0.517046	3.48888	0.186051	1.50046	15.1383	NA	0.191914	0.411904	2.34115	0.556606	0.367748	0.993932	1.08894	NA	0.096514	2.10229	0.921885	0.140335	0.512332	NA	1.47843	4.20573	0.492534	1.49875	1.91427	3.34057
mature,MIMAT0004911	16.5362	18.36	13.6579	8.21167	14.7392	18.0035	9.61127	10.9706	50.1196	4.27135	17.1952	13.58	23.6059	21.5284	50.4185	35.39	18.2495	17.6113	17.3319	26.4365	4.7545	14.7438	5.8147	7.8074	11.4182	33.4892	22.2761	21.9589	41.7239	14.6814	18.1238	5.53363	4.45285	1.47099	7.95145	49.1837	6.65557	11.6782	6.52815	59.308	3.08738	47.3907	15.245	30.8623	33.9963	19.4551	17.2933	27.6699	8.40204
mature,MIMAT0004920	0.562455	1.04914	0.803408	0.797249	0.765674	0.129522	0.447036	0.581776	7.29013	0.388305	0.458538	0.614733	0.747698	0.58982	0.400147	0.310439	0.615153	0.244602	0.854389	0.469287	0.413434	1.01681	1.19276	0.568751	0.317171	0.744204	0.92336	2.16262	0.482356	0.479785	0.823808	0.425664	0.371071	0.367748	NA	1.08894	NA	0.289543	0.66388	0.307295	0.561341	0.256166	0.362976	0.369609	0.700955	0.985068	0.230578	0.174025	0.101229
mature,MIMAT0004921	17.2111	25.5292	5.62385	10.1251	6.69964	17.615	19.2225	5.23599	15.4915	9.70763	11.4634	6.20322	13.8858	8.99476	8.00293	19.8681	13.5334	14.9207	10.8629	10.6372	8.73381	12.7101	9.84026	11.7887	5.39191	21.3959	10.9649	19.7963	20.5002	15.2571	14.4166	26.3912	17.6259	6.98722	7.45449	25.7716	10.7229	8.01068	16.597	9.52615	16.5596	14.0891	25.2268	11.2731	24.4166	27.8282	21.3284	10.6155	11.2365
mature,MIMAT0004926	21.0358	11.1909	16.0682	8.61029	8.23099	11.3979	9.16423	3.40755	10.9352	9.31932	7.10734	8.88569	12.9245	20.7912	12.4045	77.9201	45.5213	1.22301	15.9893	6.72644	4.44442	23.6409	12.3749	8.32444	8.56363	41.1173	42.4746	15.471	19.5355	15.1612	10.2976	7.87478	8.72016	5.14848	2.98179	15.4266	2.21852	13.1259	19.3632	5.53131	5.89409	26.6413	12.3412	17.5564	34.1131	58.119	59.143	18.9687	12.1475
mature,MIMAT0004928	4.27466	3.84687	1.20511	1.11615	NA	4.01518	3.35277	NA	NA	5.82458	0.687807	2.40305	12.9245	1.76946	16.406	10.7101	1.84546	12.9639	3.41756	9.54217	0.051679	2.79623	11.033	1.55114	15.2242	2.04656	1.96214	0.499066	8.20007	3.55041	6.17856	4.46947	2.59749	4.41298	1.98786	6.71512	5.17656	0.579085	7.08139	5.53131	3.22771	11.7836	0.544464	7.02257	1.28509	7.38801	5.18798	4.17659	0.607377
mature,MIMAT0004945	8.99928	8.39316	63.4692	8.13194	8.80525	19.9464	27.7162	6.48265	163.117	26.0164	8.94149	12.0711	26.2762	12.6811	27.0099	38.6496	46.3415	21.7696	14.7687	22.0565	7.59686	11.6933	66.049	10.858	38.6949	53.7688	17.7747	13.9738	12.5413	19.3833	13.5928	9.79027	17.8114	25.7424	8.94538	14.1562	26.992	12.1608	19.2525	24.2763	39.9956	11.2713	19.2377	21.6221	26.8699	27.5819	20.8672	17.9245	16.8041
mature,MIMAT0004947	NA	NA	1.60682	NA	NA	NA	NA	NA	NA	NA	NA	NA	NA	0.147455	0.200073	NA	NA	NA	NA	NA	0.051679	NA	NA	NA	NA	NA	NA	NA	NA	NA	NA	0.212832	0.185535	NA	NA	NA	NA	0.096514	NA	NA	NA	0.256166	NA	NA	NA	NA	NA	NA	NA
mature,MIMAT0004949	0.899928	2.27315	12.4528	0.6378	0.382836	1.68379	2.4587	0.498666	16.4028	2.71814	2.52196	1.67655	2.24309	2.21183	1.20044	4.65658	3.28081	4.15823	1.95289	3.44144	0.206716	1.52522	14.164	0.723866	4.12323	5.95363	1.96214	1.4972	0.964713	3.93423	1.23571	0.851328	0.556605	1.10324	0.496966	1.8149	3.32779	2.50937	3.98328	3.07295	7.99912	2.56166	3.0853	0.924021	1.40191	4.43281	3.11279	3.48049	4.4541
mature,MIMAT0004951	1.91235	1.04915	1.60682	1.67422	0.574255	0.777132	1.11759	0.581777	0.911266	0.388305	0.687807	0.614734	3.20442	1.622	1.80066	4.19092	2.76819	1.95682	3.05139	3.12858	0.981907	3.05043	1.19276	1.49943	0.951513	2.41866	2.42382	1.33084	2.17061	1.15148	0.411904	0.212832	0.185535	0.735496	NA	1.99639	0.739508	1.64074	2.10229	4.91672	0.982348	1.02466	2.35934	1.10883	3.73843	3.94027	2.53635	1.3922	0.911064
mature,MIMAT0004952	NA	0.349715	0.401704	NA	NA	0.259044	0.447036	NA	2.7338	0.388305	NA	0.167655	NA	NA	0.400146	0.155219	0.307575	0.244602	0.122056	0.156429	0.206717	NA	NA	0.155114	NA	0.186051	0.46168	0.499066	0.241178	0.287871	0.823808	NA	NA	NA	NA	0.54447	0.369754	0.096514	0.442586	NA	NA	NA	NA	NA	NA	0.492534	0.461155	0.174025	NA
mature,MIMAT0004954	0.562455	1.57372	0.803408	0.6378	0.574255	0.518088	1.34111	0.166222	1.82253	NA	NA	0.502964	0.53407	0.29491	1.20044	2.48351	1.02525	0.733806	0.610279	0.782145	0.620151	2.03362	0.447284	0.672161	NA	1.48841	0.80794	0.665421	1.20589	0.863612	0.823808	0.425664	1.48428	0.367748	NA	0.725959	NA	0.482571	0.553233	0.61459	0.280671	0.768498	1.63339	0.369608	0.817781	2.9552	1.26818	NA	1.11352
mature,MIMAT0004955	66.3697	52.807	118.503	42.5731	97.432	54.9173	43.586	32.1639	51.9422	55.1393	129.766	68.8501	86.8397	63.9955	214.279	118.743	63.1557	84.3877	45.4047	44.8951	28.7337	46.7733	92.886	40.6398	52.3333	37.5823	103.878	55.0636	69.2182	40.4938	63.8451	62.5726	66.2361	82.3757	73.5509	75.1368	41.7822	54.3375	61.9621	179.768	27.0847	59.9428	40.1088	37.8849	81.3108	112.298	74.1305	40.3737	34.3168
mature,MIMAT0004957	0.337473	0.524574	2.41022	0.47835	0.765672	1.94283	1.11759	0.166222	5.4676	NA	1.83415	0.502964	1.60221	0.29491	1.60058	1.08653	1.33283	2.44602	2.31906	1.095	0.568472	1.77942	4.47285	0.413638	3.17171	0.558153	0.34626	0.166355	0.482356	1.72723	1.64762	2.12832	1.48428	3.67748	1.4909	1.63341	0.739508	1.64074	2.10229	0.921885	1.96469	1.02466	0.725952	0.739216	0.467304	2.46267	1.61404	1.74025	1.7209
mature,MIMAT0004959	0.112491	0.174858	NA	NA	NA	NA	NA	NA	NA	NA	NA	NA	NA	NA	NA	NA	0.20505	NA	0.122056	NA	0.103358	NA	0.149095	0.155115	NA	0.186051	0.11542	1.16449	0.241178	NA	0.411904	NA	NA	NA	NA	NA	NA	0.289542	NA	NA	NA	NA	0.181488	NA	NA	0.246267	0.115289	1.04415	NA
mature,MIMAT0004975	0.337473	0.174858	NA	NA	0.191418	NA	NA	NA	NA	0.388305	0.229269	0.055885	0.427256	NA	NA	NA	NA	0.489204	NA	NA	NA	NA	NA	0.10341	1.26869	NA	NA	NA	0.964713	NA	NA	NA	0.556606	NA	NA	0.18149	0.369754	0.096514	0.110647	NA	0.28067	0.256166	NA	0.554413	0.116826	NA	NA	NA	NA
mature,MIMAT0004978	3.48722	30.0755	2.41022	7.33469	5.55113	3.23805	16.7638	3.65688	26.4267	9.31932	19.9464	0.447079	16.4493	6.34057	4.20154	0.776096	6.15153	0.244602	2.92934	50.3701	0.413435	10.4223	85.7295	1.34432	3.80606	10.6049	1.1542	7.15328	9.88832	3.26254	6.17856	2.12832	5.7516	19.4907	1.4909	1.99639	1.10926	9.65142	5.86427	5.53131	1.26302	5.63565	0.725952	14.4147	1.75239	1.72387	0.461155	9.39733	1.21475
mature,MIMAT0004980	1.68737	1.74858	8.83748	1.11615	0.765672	8.80749	1.78814	3.73999	9.11266	2.32983	3.20976	0.838274	3.63167	0.88473	3.0011	2.17307	14.8662	4.64744	3.66167	3.75429	0.620152	3.05043	1.49095	1.39602	3.80606	1.11631	0.69252	0.499065	1.44707	3.16658	1.23571	2.97965	17.6259	2.94199	2.98179	1.99639	6.28582	1.93028	6.19621	3.68754	3.08738	2.56166	1.63339	3.69609	0.817782	3.44774	2.19048	7.48306	13.9697
mature,MIMAT0004982	0.562455	1.39886	2.41022	0.9567	1.91418	1.1657	1.78814	1.16355	2.7338	1.16491	0.458538	0.67062	2.24309	1.76946	4.00147	0.931315	1.53788	1.71221	1.58672	2.34644	0.568471	1.27102	0.894569	0.67216	0.951513	1.11631	1.1542	0.499066	0.241178	1.72723	1.64762	1.91549	2.96856	2.57424	NA	3.26682	1.84877	0.579085	2.98746	2.45836	0.842011	1.79316	1.99637	1.47843	0.467304	2.2164	0.807021	2.95842	0.809834
mature,MIMAT0004983	2.58729	2.79772	20.4869	2.2323	6.12539	4.1447	3.12925	0.498666	19.1366	4.65966	2.75123	2.29128	14.2062	7.37275	18.2067	6.82965	6.76668	8.80567	3.78372	7.35216	0.465115	6.86348	14.164	1.75796	7.92928	1.67446	7.27146	1.4972	5.30593	6.52507	0.823808	1.91549	1.29875	1.83874	2.9818	8.34853	3.32779	1.3512	13.6095	9.52615	0.701677	8.19731	0.181488	4.0657	0.467304	8.61934	5.995	7.48306	1.82213
mature,MIMAT0004985	4.61213	16.9612	5.62385	2.63092	8.61383	6.86466	11.8464	1.08044	0.911266	19.4153	14.6732	3.24132	11.7495	6.63548	21.4078	7.60574	5.94648	27.1508	2.68522	12.3579	1.08527	13.2185	14.0149	2.89546	37.7434	10.0468	3.11634	4.4916	14.9531	11.131	11.1214	10.6416	17.9969	33.4651	30.3149	8.34853	14.0507	3.76405	8.40915	30.7295	15.8579	15.8823	6.35208	5.91374	4.67303	25.3655	12.2206	16.8804	4.35287
mature,MIMAT0004987	NA	NA	NA	0.79725	0.191418	0.259044	0.670554	0.249333	NA	0.388305	0.917076	0.055885	0.53407	0.147455	0.400147	0.931316	0.20505	0.244602	0.244111	0.156429	0.051679	0.254203	NA	0.10341	1.26869	0.744204	0.23084	0.499066	NA	0.095957	0.411904	0.638496	0.556606	0.367748	NA	NA	0.739508	1.06166	0.221293	0.307295	0.421006	0.256166	0.181488	NA	0.233652	0.246267	0.576444	0.174025	0.506146
mature,MIMAT0005458	0.562455	NA	NA	0.398625	NA	NA	3.79981	0.664888	30.9831	1.94152	0.229269	0.22354	0.427256	NA	0.200073	1.24175	0.102525	0.244602	0.488223	NA	0.051679	NA	10.5857	0.413636	0.634342	3.16287	0.11542	0.166355	NA	0.479785	NA	0.425664	0.37107	NA	NA	2.90384	0.369754	1.83377	0.442588	NA	1.54369	0.256166	0.362976	0.369608	0.233652	NA	0.345867	14.6181	0.607375
mature,MIMAT0005459	NA	NA	NA	NA	NA	NA	0.223518	0.083111	0.911266	NA	NA	NA	NA	NA	NA	NA	NA	NA	NA	NA	NA	NA	0.894569	NA	NA	NA	NA	NA	NA	NA	NA	NA	NA	NA	NA	0.18149	NA	NA	NA	NA	NA	NA	NA	NA	NA	NA	0.115289	NA	0.101229
mature,MIMAT0005572	NA	NA	0.401704	NA	NA	NA	NA	NA	NA	NA	NA	NA	0.213628	NA	NA	NA	NA	NA	NA	NA	NA	NA	NA	NA	NA	0.186051	0.11542	NA	NA	NA	NA	NA	NA	NA	NA	NA	NA	NA	NA	NA	NA	NA	NA	NA	0.116826	NA	NA	NA	NA
mature,MIMAT0005573	NA	NA	NA	NA	NA	NA	NA	NA	NA	NA	NA	NA	NA	NA	NA	NA	NA	NA	NA	NA	NA	NA	NA	NA	NA	NA	0.11542	NA	NA	NA	NA	NA	NA	NA	NA	NA	NA	0.096514	NA	NA	NA	NA	NA	NA	NA	NA	NA	NA	0.101229
mature,MIMAT0005577	0.787437	1.224	3.21363	1.19587	0.765673	2.20187	2.01166	2.57644	16.4028	0.77661	0.687807	1.1177	2.56353	0.442365	2.00073	4.0357	1.33283	3.91363	1.70878	3.28501	0.413435	8.13449	6.11289	0.672161	1.58586	4.09312	0.69252	0.831776	0.482357	2.49488	2.47142	2.12832	1.11321	4.41298	0.993932	1.08894	3.32779	1.93028	2.54487	4.30213	3.36805	2.04933	0.544464	1.29363	0.700956	1.4776	2.88221	2.61037	3.94795
mature,MIMAT0005580	0.449964	1.04915	4.41874	0.558074	0.574255	1.81331	1.11759	0.083111	11.8465	1.16491	1.14634	0.502964	0.747697	0.737275	1.80066	3.25961	0.820204	2.69062	1.34261	2.65929	0.361755	1.77942	2.08733	0.56875	2.53737	0.372102	1.03878	0.831777	0.723535	1.43935	0.411904	0.425664	0.185535	0.735497	0.993932	1.63341	NA	0.386057	1.77035	0.61459	0.982347	0.256166	0.544464	0.369609	0.350478	0.492534	0.461154	0.870124	1.01229
mature,MIMAT0005583	0.674946	0.524574	0.401704	0.47835	NA	0.388566	0.894072	0.249333	6.37886	NA	0.229269	NA	0.854512	0.29491	NA	0.776096	0.717677	0.244602	0.488222	0.625716	0.310076	0.254203	0.89457	0.413637	0.317171	0.372102	0.80794	0.831776	0.482357	0.479785	0.411904	0.425664	0.37107	0.367748	0.496966	0.18149	NA	0.096514	0.66388	1.84377	0.28067	0.512332	0.362976	0.554413	1.16826	0.246267	1.95991	0.34805	0.708605
mature,MIMAT0005584	0.112491	NA	0.401704	0.47835	NA	1.29522	0.447036	0.498666	3.64506	0.77661	NA	0.391195	0.640884	0.442365	0.600219	0.620877	0.615151	0.489204	0.732335	2.65929	NA	0.254203	1.78914	0.10341	1.58586	0.930255	0.69252	NA	NA	1.05553	0.411904	0.212832	0.556606	1.47099	NA	0.54447	1.10926	0.579084	0.553235	1.53648	0.701676	0.256166	0.362976	0.184804	0.350478	0.738801	0.807021	1.04415	1.01229
mature,MIMAT0005589	NA	NA	NA	NA	NA	NA	NA	0.166222	NA	NA	NA	NA	NA	NA	0.200073	0.155219	0.102525	NA	NA	0.156429	NA	NA	NA	NA	NA	NA	NA	0.166355	NA	NA	NA	NA	0.185535	NA	NA	NA	NA	NA	0.331941	NA	NA	NA	0.181488	0.184804	NA	NA	0.115289	NA	NA
mature,MIMAT0005592	0.337473	0.349715	0.401704	0.15945	NA	0.259044	0.894072	0.083111	3.64507	0.388305	0.458538	0.33531	0.854511	NA	0.400147	0.465658	0.205051	1.22301	NA	0.938574	0.155038	1.77942	0.149095	0.155114	NA	0.372102	0.11542	0.332711	1.68825	0.479785	0.411904	0.212832	0.556606	0.735497	NA	0.54447	NA	0.193028	0.442586	1.53648	0.421006	0.256166	0.362976	0.184804	0.233652	0.492534	0.461155	0.522074	NA
mature,MIMAT0005593	NA	NA	NA	NA	NA	NA	NA	NA	NA	NA	NA	NA	NA	NA	NA	NA	NA	NA	NA	NA	NA	NA	NA	NA	NA	NA	NA	NA	NA	NA	NA	NA	NA	NA	NA	NA	NA	NA	NA	NA	NA	0.256166	NA	NA	NA	NA	NA	NA	NA
mature,MIMAT0005789	0.224982	NA	0.401704	NA	NA	NA	NA	NA	NA	NA	NA	NA	0.106814	NA	NA	NA	NA	NA	NA	NA	NA	NA	NA	NA	NA	NA	NA	NA	NA	NA	NA	NA	NA	NA	NA	0.18149	NA	0.096514	0.221294	NA	NA	0.512332	0.181488	0.184804	0.116826	0.246267	0.230578	NA	0.202459
mature,MIMAT0005792	25.423	27.9772	99.6226	18.257	17.4191	14.1179	28.3868	26.4293	358.128	38.4422	44.7074	45.0432	68.0405	89.2103	88.2323	108.498	70.7426	43.5392	66.1541	43.3308	32.4546	30.7585	86.475	35.1074	45.9898	49.6756	74.3305	51.5702	38.3474	71.296	57.6666	18.7292	30.0567	26.4779	24.3513	129.947	67.2952	94.0048	32.0875	56.8496	26.6637	45.0852	29.401	27.1662	17.5239	50.731	48.8823	30.9764	10.3254
mature,MIMAT0005793	0.562455	0.174858	6.82897	NA	0.382836	0.129522	0.894072	0.914221	23.6929	NA	NA	0.44708	1.17495	1.622	0.400146	0.620877	0.820201	1.71221	0.732336	0.625716	0.206717	1.77942	1.34186	0.10341	0.634343	1.48841	1.38504	0.332711	0.723534	5.46954	0.411904	0.212832	0.742142	0.735496	0.496966	0.907449	0.739508	0.965141	2.10229	0.61459	0.140335	0.512332	0.544464	0.184804	0.350478	0.246267	0.807022	0.522075	0.101229
mature,MIMAT0005794	2.36231	2.79772	22.0937	2.8701	4.01979	1.68379	4.24684	0.831109	43.7408	3.10644	5.73172	2.73836	4.48618	3.83383	20.6076	8.38184	3.99849	4.89204	2.44111	3.75429	1.86046	1.27102	5.21832	1.34432	7.61211	3.72102	8.0794	4.32524	6.753	4.41402	3.70714	1.27699	2.04089	1.10325	1.4909	7.0781	1.47902	2.21983	5.08974	9.21885	3.36805	10.5028	2.72232	4.4353	5.02351	15.7611	5.30327	7.30904	1.21475
mature,MIMAT0005796	0.337473	1.57372	8.03408	0.3189	1.91418	0.388566	0.447036	0.332444	3.64507	1.16491	0.458538	0.502963	0.961326	0.737275	2.60095	2.32829	0.307575	0.489204	1.0985	0.782145	0.981907	0.762609	1.49095	1.1375	0.951514	2.60471	1.26962	1.99626	1.68825	1.3434	1.23571	0.425664	0.371071	NA	NA	0.725959	0.739508	0.675599	0.553234	3.38024	0.421006	2.30549	1.27042	1.84804	1.75239	4.67907	2.30577	0.696099	1.01229
mature,MIMAT0005797	2.13733	4.37144	15.2647	2.07285	2.29702	8.03036	3.57629	3.57377	23.6929	3.88305	5.50245	4.07959	9.29281	6.78293	10.4038	12.1071	4.40859	5.87045	4.27195	4.38001	2.63565	5.59246	9.54207	2.94716	6.97777	6.32574	4.38596	4.32524	6.51182	4.12615	4.94285	1.06416	4.26731	2.20649	5.46662	6.89661	5.17656	2.99194	6.30686	11.6772	7.1571	7.42881	3.26678	3.69609	2.92065	9.85068	10.2607	6.43891	6.98483
mature,MIMAT0005825	5.96202	22.3818	35.7516	10.0453	7.84815	14.3769	34.1982	5.06976	125.755	36.5007	31.8684	9.72396	12.3904	4.42365	9.40345	16.6085	9.73992	18.5898	7.81156	10.3243	4.4961	13.727	38.4665	5.73921	26.0081	27.7216	5.54016	4.99066	8.20007	9.69165	11.5333	6.59779	9.64784	31.6264	8.44842	28.3124	36.6056	12.1608	16.3757	28.5784	44.0653	16.3946	10.5263	7.39217	5.49082	17.485	16.2557	21.7531	36.3414
mature,MIMAT0005826	0.224982	1.22401	0.803408	NA	NA	0.129522	NA	0.083111	NA	0.388305	0.229269	NA	0.320442	0.29491	1.00036	0.465658	0.102525	0.244602	NA	0.782145	0.051679	NA	NA	0.051705	NA	0.372102	0.11542	0.33271	0.482356	0.479785	0.411904	NA	0.185535	NA	NA	NA	NA	0.289542	0.221294	NA	NA	NA	0.181488	NA	0.233652	NA	NA	0.174025	NA
mature,MIMAT0005875	0.112491	0.174858	NA	0.15945	NA	0.518088	0.447036	NA	NA	NA	0.229269	NA	0.213628	NA	0.400147	0.155219	0.307576	NA	NA	NA	NA	0.508406	NA	0.155114	0.634342	NA	0.46168	NA	NA	0.191914	NA	0.212832	0.556605	0.735497	0.496966	0.544469	NA	0.386056	0.774527	0.307295	NA	0.256166	0.544464	NA	0.233652	0.246267	0.115289	0.348049	0.101229
mature,MIMAT0005878	9.11177	10.8412	16.4699	7.57387	8.99667	21.5006	19.6696	2.90888	22.7817	12.8141	6.87807	5.70026	19.7606	10.7642	13.4049	17.3846	25.2213	25.4386	14.8908	8.76002	8.83717	8.8971	24.1534	9.92728	11.101	27.1635	10.3878	11.9776	11.3354	14.7774	12.3571	12.9827	7.42141	9.92921	6.46056	12.8858	16.6389	9.65142	14.6054	13.2137	10.1042	9.22197	17.9673	15.154	16.5893	16.9924	9.68424	16.7064	17.4115
mature,MIMAT0005881	0.224982	1.224	2.41022	0.15945	0.765673	0.388566	NA	0.083111	NA	0.77661	0.229269	0.167655	1.06814	0.147455	1.80066	2.32829	0.20505	0.244602	0.488222	0.625716	0.051679	0.762609	0.29819	0.155114	NA	NA	0.46168	0.166355	NA	0.383828	0.411904	NA	NA	NA	0.993932	0.18149	0.369754	0.096514	0.442588	1.22918	0.140335	0.256166	NA	0.369608	0.116826	0.738801	NA	0.34805	0.101229
mature,MIMAT0005883	NA	0.174858	NA	0.079725	NA	0.129522	0.223518	NA	NA	NA	0.458538	NA	NA	NA	0.200073	NA	NA	NA	0.244112	NA	NA	NA	NA	NA	1.26868	0.372102	NA	NA	NA	0.095957	0.411904	NA	NA	NA	NA	NA	1.47902	0.096514	0.110647	NA	NA	NA	1.99637	NA	NA	0.246267	0.230578	0.174025	0.101229
mature,MIMAT0005884	NA	0.174858	0.803408	NA	NA	0.129522	NA	NA	1.82253	0.388305	0.458538	0.167655	NA	0.29491	0.200073	0.155219	0.410102	0.244602	0.122056	NA	0.103358	NA	NA	0.155114	1.26869	0.744204	0.11542	0.665421	0.723535	0.095957	0.411904	NA	NA	0.367748	NA	0.18149	NA	0.096514	0.553234	0.307295	0.140335	0.256166	0.181488	0.184804	0.350478	0.492534	0.115289	0.174025	0.101229
mature,MIMAT0005885	0.112491	0.349716	NA	0.079725	NA	0.129522	0.223518	NA	0.911266	NA	0.687807	0.167655	0.213628	NA	NA	0.155219	0.307576	0.489204	0.244112	0.782145	0.103358	0.762609	0.447285	0.155114	0.634343	0.558153	1.26962	2.49533	0.241178	0.191914	0.411904	0.212832	0.185535	0.367748	NA	0.18149	NA	0.096514	NA	0.307295	0.140335	0.256166	0.181488	0.554412	0.233652	0.738801	0.461155	0.174025	0.303688
mature,MIMAT0005892	0.224982	1.04914	2.81193	1.19587	0.765673	0.906653	0.223518	0.249333	NA	1.94152	4.81465	0.894158	1.06814	1.17964	2.00073	1.24175	0.410101	3.91363	0.366167	0.938574	0.361756	0.762609	3.13099	0.620456	3.17171	1.11631	2.07756	1.82991	1.20589	1.05553	0.823808	0.638496	1.11321	8.82596	1.98786	1.63341	1.84877	0.289542	2.32358	1.22918	1.40335	1.02466	0.90744	0.184804	1.16826	2.2164	1.95991	1.56622	1.41721
mature,MIMAT0005898	NA	0.174858	NA	NA	NA	NA	0.447036	0.083111	NA	0.388305	NA	0.055885	0.213628	NA	0.200073	NA	NA	0.244602	NA	0.782145	0.103359	0.254203	0.29819	0.10341	NA	0.186051	NA	NA	NA	NA	0.411904	NA	NA	0.735496	NA	1.45192	0.369754	0.193028	0.33194	NA	0.56134	1.02466	NA	NA	NA	0.246267	0.115289	0.174025	NA
mature,MIMAT0005899	61.87	6.46973	367.961	7.09552	7.46532	8.54845	8.04664	36.9843	167.673	17.4737	23.3854	27.0483	81.499	95.9932	127.047	30.1125	30.7576	161.193	7.6895	35.5094	7.33847	10.9307	12.2258	5.84262	2.2202	7.06994	86.4496	15.471	75.4889	40.014	243.435	113.014	187.02	0.735496	67.5873	6.71512	10.3531	13.4155	217.642	63.6101	1.40335	414.22	2.90381	31.4168	62.5018	68.216	13.3735	83.1838	16.0955
mature,MIMAT0005900	0.112491	0.174858	0.401704	0.079725	NA	NA	NA	NA	NA	NA	NA	NA	0.53407	0.29491	0.400146	0.931314	0.20505	0.244602	0.122056	0.469287	0.103358	0.508406	NA	0.310228	NA	NA	0.46168	NA	NA	0.287871	NA	NA	NA	NA	NA	NA	NA	NA	0.331941	1.53648	0.140335	NA	NA	NA	NA	0.492534	0.230578	NA	NA
mature,MIMAT0005901	1.57487	0.699432	7.23067	0.79725	1.33993	0.777132	0.447036	0.415555	8.2014	3.49474	NA	0.614734	0.961326	1.91691	0.200073	2.48351	1.84546	0.489204	1.22056	0.625716	0.310076	1.52522	2.08733	0.56875	0.634343	0.744204	1.7313	0.33271	0.964714	1.3434	1.23571	1.48982	0.742141	0.367748	0.496966	2.72235	0.369754	1.44771	0.99582	0.61459	0.280671	2.56166	1.81488	0.739216	2.57017	3.94027	0.922308	0.870123	0.404917
mature,MIMAT0005902	NA	0.174858	NA	NA	NA	NA	NA	NA	NA	NA	NA	NA	0.213628	NA	0.400147	NA	NA	NA	NA	0.312858	NA	NA	NA	NA	0.317171	NA	0.34626	NA	NA	0.095957	NA	NA	NA	0.367748	NA	NA	NA	0.193028	NA	NA	NA	NA	0.181488	NA	NA	NA	NA	NA	0.404917
mature,MIMAT0005903	NA	NA	NA	0.079725	NA	NA	NA	NA	NA	NA	NA	NA	NA	NA	NA	NA	NA	NA	0.610278	NA	NA	NA	NA	0.10341	NA	NA	NA	NA	NA	0.095957	NA	NA	NA	NA	NA	0.18149	NA	NA	NA	NA	NA	NA	NA	NA	NA	NA	NA	NA	2.32828
mature,MIMAT0005905	0.562455	1.04915	0.803408	0.3189	1.33993	1.1657	0.894072	0.249333	9.11266	1.16491	0.229269	0.44708	0.427256	0.737275	1.40051	0.620876	0.615151	0.733806	0.976446	0.625716	0.310076	0.762609	1.34185	0.10341	NA	1.86051	0.11542	0.665421	NA	0.863613	1.64762	0.638496	0.742141	1.10325	1.4909	1.45192	0.739508	0.193028	0.110647	3.07295	0.701676	0.768498	0.725952	0.369608	0.584129	1.23134	1.0376	2.26232	1.31598
mature,MIMAT0005909	0.224982	0.174858	2.00852	0.15945	0.382836	NA	0.223518	0.332444	2.7338	0.388305	2.52196	0.391195	0.106814	0.737275	NA	NA	0.922726	NA	0.122056	NA	1.96381	0.254203	NA	0.67216	NA	NA	0.11542	0.33271	0.241178	NA	0.411904	1.06416	NA	1.10324	NA	0.36298	NA	0.868626	0.331941	NA	NA	NA	NA	0.92402	NA	0.492534	0.576444	0.870125	0.303688
mature,MIMAT0005911	NA	NA	NA	NA	NA	NA	NA	NA	NA	NA	NA	NA	NA	NA	NA	NA	NA	NA	NA	NA	NA	NA	NA	NA	NA	NA	NA	NA	NA	NA	NA	NA	NA	NA	NA	NA	NA	NA	0.110647	NA	NA	NA	NA	NA	NA	NA	NA	NA	NA
mature,MIMAT0005914	1.12491	1.57372	0.803408	1.11615	1.53135	0.129522	2.23518	0.498666	1.82253	NA	0.917076	0.614734	1.38858	0.29491	1.00036	1.70741	0.307576	1.46761	1.70878	0.938574	0.620151	1.77942	3.42918	0.517047	1.26869	1.11631	1.61588	1.16449	1.92942	0.479785	1.23571	1.91549	2.22642	0.735496	2.48483	0.90745	0.369754	0.48257	0.331941	0.307295	1.54369	NA	0.362976	0.739217	0.350478	0.246267	0.461155	1.3922	0.708605
mature,MIMAT0005918	NA	NA	NA	NA	NA	NA	NA	NA	NA	NA	NA	NA	NA	NA	NA	NA	NA	NA	NA	NA	NA	NA	NA	NA	NA	NA	NA	NA	NA	NA	NA	NA	NA	NA	NA	NA	NA	NA	NA	NA	NA	NA	NA	NA	NA	NA	NA	NA	NA
mature,MIMAT0005919	0.899928	2.62286	NA	0.15945	1.14851	0.518088	0.670554	0.91422	1.82253	1.55322	2.29269	0.782388	1.70902	1.17964	2.80103	0.620877	0.615153	1.22301	0.610278	1.40786	0.051679	1.27102	0.447285	0.67216	0.951514	1.11631	0.69252	0.831776	0.964714	1.82318	0.823808	0.212832	0.742141	1.47099	1.98786	0.725959	1.10926	0.386056	0.885173	2.45836	0.982348	0.512332	0.544464	0.554413	1.28508	1.23134	0.80702	1.21817	0.303688
mature,MIMAT0005920	6.86195	28.3269	19.2818	4.4646	25.0758	14.1179	43.3625	7.06442	92.9492	31.0644	40.3513	14.4742	24.7808	5.01347	66.2243	15.6771	13.0207	45.7406	19.4068	22.6822	1.96381	21.6072	79.6166	3.82614	52.9676	12.6515	16.6205	5.32337	56.6769	10.7472	43.2499	18.5164	12.9875	106.279	22.3635	30.8533	55.0933	29.6299	26.9978	37.7973	22.4537	22.7988	14.882	7.20737	2.68699	13.791	29.8597	20.0128	8.19959
mature,MIMAT0005923	1.01242	24.6549	392.063	0.6378	620.77	0.129522	0.447036	137.715	NA	1.94152	83.2246	NA	183.827	138.165	9.40345	0.620878	0.307576	11.2517	101.306	0.156429	17.7777	117.188	1.04366	0.723864	0.951514	70.3273	304.132	1.16449	49.4416	217.534	NA	103.862	767.189	NA	6.46056	290.384	0.739508	0.386056	2.54487	4.60943	0.701677	1.537	0.544464	279.424	683.081	6.64921	239.685	111.202	33.4057
mature,MIMAT0005924	0.224982	0.174858	0.803408	0.398625	1.14851	0.259044	0.223518	0.249333	NA	0.77661	NA	0.279425	0.640883	0.58982	1.60059	2.01785	1.02526	0.489204	0.976445	0.938574	0.206717	0.254203	0.894569	0.413637	0.951514	1.30236	0.80794	1.33084	0.241178	2.20701	NA	NA	0.742141	1.10325	0.496966	0.18149	0.369754	0.289542	0.33194	0.921885	0.140335	NA	0.362976	0.369608	1.05143	0.738801	1.15289	0.174025	1.41721
mature,MIMAT0005929	2.13733	1.74858	55.0334	0.239175	1.53135	1.68379	1.78814	2.41021	6.37886	1.94152	5.96099	2.34716	5.12707	1.76946	18.8069	6.51921	5.33132	0.978408	0.366167	1.72072	1.4987	5.59246	0.596379	1.29262	2.2202	0.930255	5.07848	1.4972	35.2121	14.4895	NA	0.212832	0.742141	NA	0.496966	0.90745	0.369754	0.965142	2.87681	6.1459	2.52604	2.56166	1.63339	0.739217	1.98604	4.43281	0.80702	2.43635	0.303688
mature,MIMAT0005930	0.224982	NA	0.401704	0.47835	0.191418	NA	NA	0.166222	NA	NA	0.687807	0.11177	0.213628	NA	NA	0.310438	0.102525	0.733806	NA	0.625716	NA	NA	0.29819	NA	0.317171	0.186051	NA	0.166355	0.482356	NA	NA	0.212832	NA	0.367748	NA	0.18149	0.369754	0.193028	0.221294	0.61459	0.140335	NA	0.362976	0.184804	0.116826	0.246267	NA	0.34805	0.202458
mature,MIMAT0005938	3.93718	2.09829	22.0937	0.47835	1.53135	1.81331	2.4587	0.83111	48.2971	6.98949	1.83415	1.1177	5.76795	5.16093	10.0037	6.82965	3.07576	7.58266	4.14989	7.19573	0.981907	8.38869	4.32375	2.74035	3.80606	2.97682	5.65558	3.99253	8.20007	7.29272	2.88333	1.91549	3.71071	3.30973	0.993932	2.35937	3.69754	3.47451	7.19203	16.9012	1.9647	8.19731	5.80761	1.66324	6.65907	12.3134	4.26568	1.56622	0.101229
mature,MIMAT0005941	0.112491	0.174858	NA	0.079725	NA	NA	NA	NA	0.911266	0.388305	0.458538	0.11177	0.106814	0.147455	0.60022	0.620877	0.102525	0.733806	NA	0.312858	NA	NA	1.34185	NA	0.951514	0.372102	NA	0.166355	1.20589	0.095957	0.411904	0.212832	NA	1.10325	NA	0.54447	NA	0.193028	NA	0.307295	0.701676	0.256166	NA	NA	0.233652	0.738801	0.461155	0.174025	0.101229
mature,MIMAT0005942	0.674946	NA	0.803408	NA	0.191418	0.259044	0.670554	0.166222	NA	3.49474	0.458538	0.11177	0.53407	0.147455	1.40051	1.39697	0.512625	0.489204	0.366167	0.312858	0.103359	0.254203	0.29819	0.103409	0.634343	0.744204	0.23084	0.166355	0.723535	0.383828	0.411904	0.212832	0.927676	0.735497	0.496966	0.544469	1.84877	0.193028	0.774526	0.61459	0.421006	0.512332	NA	0.924022	0.817781	0.985068	0.345867	0.34805	0.809835
mature,MIMAT0005943	0.337473	0.524574	2.41022	0.239175	1.33993	0.388566	0.447036	0.332444	1.82253	0.388305	0.687807	0.22354	0.53407	0.29491	NA	0.465658	0.820202	0.733806	0.366167	0.625716	0.103358	NA	0.59638	NA	1.58586	0.558153	0.80794	NA	0.482357	0.95957	0.823808	0.425664	0.74214	0.735496	0.496966	1.27043	NA	0.289542	0.995822	0.307295	1.12268	NA	NA	0.739217	0.233652	0.246267	0.461156	0.522075	0.809834
mature,MIMAT0005949	16.3112	4.5463	35.3499	8.37112	16.2706	13.4703	8.27016	13.464	132.134	6.98949	6.87807	11.5682	8.75874	6.93039	15.0055	16.298	11.9955	7.09346	9.03211	4.8493	5.37465	23.1325	6.41108	5.84262	5.07474	28.6519	16.2742	15.3047	5.78828	11.6108	8.64998	13.8341	11.3177	7.72272	8.94538	11.0709	8.8741	8.30022	4.75781	21.2034	9.96381	9.99047	9.61886	11.6427	23.5988	8.37308	13.1429	9.39733	5.66885
mature,MIMAT0005950	0.787437	1.04915	6.42726	2.5512	1.14851	1.03618	3.12925	0.332444	3.64506	2.32983	0.917076	0.55885	2.56353	0.88473	2.40088	1.39698	2.15303	2.69062	0.732334	1.40786	0.206717	3.81304	4.32375	0.77557	2.53737	2.60471	2.19298	1.82991	0.723535	0.95957	0.411904	2.34115	0.927676	1.47099	0.496966	2.17788	1.84877	1.25469	1.88099	4.91672	1.12268	1.537	0.725952	1.29363	1.05143	1.97014	1.26818	2.43635	1.01229
mature,MIMAT0005951	488.098	1195.68	3760.75	591.957	724.519	1225.28	1794.18	516.7	5368.27	1023.18	1327.47	295.016	1924.89	1052.24	2213.21	1333.02	1013.98	1914.01	888.442	1697.72	164.444	1137.81	2822.36	257.696	2758.44	1316.68	826.869	328.885	1216.26	1325.36	1178.05	651.478	656.61	1814.84	943.241	1580.59	1482.71	502.067	1608.03	1990.96	1444.89	1791.37	813.247	1348.7	497.211	1536.71	1493.56	1857.89	872.092
mature,MIMAT0005954	NA	NA	NA	0.079725	NA	0.129522	0.223518	NA	NA	NA	NA	NA	NA	0.147455	0.400147	NA	0.102525	NA	0.122056	NA	NA	0.254203	NA	NA	NA	NA	0.46168	NA	NA	NA	0.411904	0.212832	NA	NA	NA	NA	NA	0.096514	NA	NA	NA	NA	0.181488	0.184804	0.116826	0.492534	0.115289	NA	NA
mature,MIMAT0006764	0.224982	0.349715	2.00852	0.398625	0.765673	0.259044	0.223518	1.08044	1.82253	NA	0.229269	0.447079	1.17495	1.03218	1.40051	0.931315	0.922729	0.489204	2.07495	0.312858	1.03359	1.27101	1.19276	0.723865	NA	0.558153	2.07756	0.166355	NA	2.59084	0.411904	0.212832	1.29875	0.367748	0.496966	0.907449	1.47902	1.73725	0.221294	0.61459	NA	NA	0.362976	0.924021	0.700955	0.246267	0.576444	0.34805	NA
mature,MIMAT0006789	3.93718	6.46973	22.0937	5.81992	14.165	6.21705	5.58795	1.41288	4.55633	7.37779	8.71222	1.45301	5.02025	3.39147	5.20191	2.48351	2.25556	3.42443	3.17345	3.75429	1.44702	4.32145	5.51651	1.70625	6.6606	3.90707	5.07848	2.49533	6.02946	4.50997	4.94285	6.38496	10.761	7.35497	4.96966	19.7824	3.32779	0.965142	2.32358	3.99484	2.66637	4.09865	2.35934	6.46815	5.02351	4.18654	2.53635	7.48306	2.12582
mature,MIMAT0007400	0.112491	0.349716	NA	NA	NA	NA	NA	NA	NA	0.77661	NA	0.055885	0.747698	0.29491	0.60022	0.310438	NA	0.244602	NA	0.938574	NA	NA	0.149095	0.051705	0.634343	NA	0.11542	NA	0.482356	0.191914	NA	NA	NA	NA	NA	NA	0.369754	0.096514	0.110647	0.307295	0.28067	0.256166	0.362976	NA	0.233652	0.492534	NA	NA	0.101229
mature,MIMAT0007881	NA	0.174858	NA	NA	NA	NA	NA	NA	NA	NA	NA	NA	NA	NA	NA	0.155219	NA	NA	NA	NA	NA	NA	NA	NA	NA	NA	NA	NA	NA	NA	NA	NA	NA	NA	NA	NA	NA	NA	NA	NA	NA	NA	NA	NA	NA	NA	NA	NA	NA
mature,MIMAT0007884	NA	0.349716	1.20511	NA	NA	NA	NA	NA	NA	NA	NA	NA	NA	NA	NA	NA	0.102525	0.244602	NA	NA	NA	NA	0.149095	0.10341	NA	0.186051	NA	NA	NA	NA	NA	0.212832	NA	NA	NA	NA	NA	NA	0.221294	NA	NA	NA	0.362976	NA	NA	NA	0.115289	NA	0.101229
mature,MIMAT0007889	NA	NA	NA	NA	NA	NA	NA	NA	NA	NA	NA	0.055885	0.106814	NA	NA	0.310439	NA	NA	0.122056	0.156429	0.103359	0.254203	0.149095	0.051705	0.317171	NA	NA	NA	0.241178	NA	NA	NA	NA	NA	NA	0.18149	NA	NA	0.221294	0.61459	NA	NA	NA	0.184804	NA	NA	NA	0.34805	0.101229
mature,MIMAT0009451	7.08693	6.12002	27.3159	5.42129	3.44553	9.19605	7.37609	3.32444	42.8295	13.2024	8.71222	2.62659	19.0129	7.37275	11.6043	13.5041	11.0727	13.6977	8.05567	11.5757	3.10076	3.05043	9.84026	6.30796	16.8101	17.8609	9.81071	5.48973	9.64714	18.4237	7.00237	7.23628	14.1007	19.1229	5.46662	10.5264	18.8575	6.46645	7.96656	25.8128	6.7361	9.22198	7.62249	13.6755	5.49081	19.9476	13.0276	8.52721	3.94795
mature,MIMAT0010133	0.674946	1.04915	10.4443	1.2756	0.765673	0.518088	0.447036	0.83111	7.29013	1.16491	0.917076	0.894159	0.961326	0.88473	2.20081	2.17307	1.33283	0.733806	0.61028	0.782145	0.310076	1.01681	2.38552	0.465342	2.53737	3.90707	3.4626	1.4972	1.20589	0.95957	1.23571	0.425664	0.37107	1.83874	0.993932	1.08894	2.21852	1.44771	2.65552	2.15107	2.3857	1.02466	1.99637	1.10883	1.28509	1.4776	2.53635	1.21817	1.11352
star,MIMAT0000071	414.079	407.943	283.603	169.176	432.988	747.73	571.535	720.156	123.021	577.021	850.588	314.632	479.594	400.93	813.498	369.422	449.779	567.966	414.257	620.241	63.2555	2482.55	526.603	118.3	507.474	765.228	314.981	228.073	652.629	491.107	601.38	469.507	1210.99	887.377	1107.74	683.309	782.769	256.245	279.161	1051.87	1127.88	629.656	423.048	534.454	728.993	999.844	679.972	958.528	192.64
star,MIMAT0000079	5.84953	6.29488	13.6579	5.89964	4.2112	6.34657	5.14091	4.48799	20.0479	2.32983	1.60488	8.66215	15.7016	10.6168	10.804	25.1455	10.8677	9.78408	13.182	7.50859	6.40824	7.88029	9.54207	6.92842	1.90303	10.6049	10.2724	5.15702	6.753	6.9089	4.94285	5.74646	4.82392	1.10324	4.47269	5.08171	4.43705	8.78279	7.85591	11.6772	3.22771	5.89182	4.5372	9.60983	6.89273	12.3133	9.68424	6.09086	3.23934
star,MIMAT0000088	1866.45	1208.62	1489.92	2362.81	2232.9	1574.86	1169	1143.19	4378.63	1099.68	835.227	1561.93	1535.13	1439.75	898.329	2288.71	1486	1218.12	2383.75	1537.38	2900.14	1932.45	1114.19	1889.8	526.187	546.06	3695.17	2849.67	1406.07	829.739	869.529	1845.68	1198.19	831.847	1244.9	1080.59	1482.34	1555.04	1474.7	991.641	266.637	1287.75	1061.89	923.283	939.981	1158.93	708.333	1155	993.567
star,MIMAT0000270	83.4683	125.023	170.322	34.1223	25.6501	105.172	53.6443	32.4132	450.166	72.2247	47.6879	23.5834	100.405	113.098	81.6299	166.395	101.295	71.1792	222.996	45.6773	34.9352	623.051	49.4995	81.5899	93.2484	207.261	92.9132	76.1908	69.4594	73.0232	75.3784	76.6195	145.645	82.3757	45.7209	77.8591	83.5644	77.1149	76.8994	126.913	50.9418	94.0129	147.187	90.9238	136.569	186.67	167.284	88.4046	43.5287
star,MIMAT0000442	4.38715	0.174858	0.401704	1.03642	0.191418	1.1657	1.34111	0.498666	NA	0.77661	5.27319	1.22947	0.427256	0.147455	0.600219	1.55219	0.205051	NA	0.122056	0.312858	0.516791	NA	0.447285	0.568752	0.317171	0.744204	0.46168	NA	NA	0.383828	NA	0.851328	0.37107	0.367748	NA	1.27043	NA	1.15817	3.3194	0.307295	NA	NA	0.362976	NA	NA	1.23134	1.49875	0.174025	1.31598
star,MIMAT0000444	91.0052	87.6036	34.5465	55.2494	60.6796	44.9441	52.9737	37.5661	64.6999	55.1393	85.7466	28.2777	189.488	114.425	129.848	161.894	98.2194	132.085	135.238	102.305	54.4184	186.076	130.905	61.9938	146.216	130.236	201.985	164.193	131.925	151.324	69.1999	71.9372	76.0695	73.1819	64.6056	76.4072	60.2699	49.2222	90.0664	171.778	77.8862	152.931	157.532	90.9238	122.2	241.342	130.507	101.978	61.75
star,MIMAT0000693	6001.51	4574.27	3668.36	4017.42	6223.59	6106.44	6305.89	2438.22	4802.37	7884.92	7940.04	3701.81	8265.37	4972.48	7276.87	6383.39	4774.71	7316.29	5575.86	6603.65	3580.19	7122.26	6568.07	3602	13485.8	2971.98	8219.18	9522.01	10101	4498.55	8808.98	6623.97	6944.22	4812.36	7080.77	5750.32	11785.5	4433.96	3935.04	4239.44	3365.8	4968.59	2320.14	4069.95	2279.27	4303.27	4363.21	4116.9	2949.83
star,MIMAT0000731	105.967	74.1396	513.779	44.2473	40.7721	77.9722	143.498	15.7911	539.47	271.037	135.269	66.7824	261.16	66.9446	351.729	188.902	55.2612	199.595	50.4089	278.131	37.8293	26.1829	208.882	49.0677	191.254	127.445	164.935	56.5608	212.961	91.159	65.9046	81.7274	97.2205	240.875	111.32	175.682	169.717	83.3883	114.519	265.503	127.705	149.857	84.9364	246.344	63.2028	147.021	133.043	130.17	19.5373
star,MIMAT0000750	4.27466	2.27315	3.21363	2.47147	2.1056	3.75614	2.01166	0.997331	0.911266	1.55322	4.58538	2.34716	3.63167	3.68638	6.60242	4.34614	4.51112	2.44602	1.46467	4.53644	1.80878	8.8971	4.17465	1.60284	4.75757	3.90707	2.77008	2.49533	1.44707	2.39892	1.23571	3.40531	2.04089	4.41298	0.496966	1.45192	1.10926	3.28148	3.3194	3.99484	1.9647	3.58632	2.90381	2.58726	3.50477	2.46267	5.64914	1.74025	3.23934
star,MIMAT0001343	7.31191	10.4915	22.0937	2.47147	2.48844	10.2322	10.2818	2.74266	11.8465	7.7661	10.0878	2.85013	21.3628	6.04566	18.0066	23.2829	7.58688	15.6545	6.95717	14.235	1.96381	22.3699	18.3387	3.77444	13.004	10.791	6.23268	3.82617	20.9825	8.63612	4.53094	5.95929	8.34909	7.35497	8.44842	4.53725	7.76483	6.94902	10.0688	28.5784	13.3319	15.37	11.0708	10.7187	9.22924	21.179	34.8171	11.4856	4.04918
star,MIMAT0001618	1.46238	12.24	19.6835	0.876975	1.14851	2.59044	1.78814	0.664888	3.64507	6.60119	4.81465	0.838274	11.2155	3.09656	18.0066	5.58789	1.64041	12.7193	2.44111	18.4586	0.413434	4.57565	8.05112	0.827273	7.61211	1.11631	3.4626	0.998131	11.0942	4.8938	4.11904	4.6823	1.66982	2.20649	0.993932	2.54086	5.54631	1.06166	10.0688	8.91156	4.21006	11.7836	1.99637	2.40246	1.75239	6.89548	3.45866	7.13501	1.31598
star,MIMAT0001620	1419.52	1214.56	1399.54	664.108	893.924	1753.47	2931.44	1116.18	598.702	3124.3	3314.54	248.799	2837.83	859.516	2342.86	1423.21	809.644	3184.72	1743.56	4037.9	149.87	97.6139	3099.98	441.04	3304.29	1504.41	1086.8	278.645	2079.68	2086.1	2960.77	2605.49	2825.15	3360.85	1990.84	1619.61	3729.71	684.189	1243.34	1757.11	1973.82	1468.6	865.879	1147.82	430.62	1243.4	2493.11	1991.36	304.195
star,MIMAT0001636	5.51206	3.84687	7.23067	5.89964	8.03957	5.95801	3.7998	0.831109	0.911266	3.10644	13.5269	6.31499	13.4586	2.21183	33.6123	8.0714	5.2288	8.07187	4.14989	9.54217	0.930227	16.7774	4.47284	2.79205	1.90303	5.76758	10.0415	2.82804	5.78828	5.27763	3.29523	4.89513	10.5755	5.51623	5.96359	15.0637	1.84877	1.93028	12.835	30.7295	2.10503	4.35482	1.27042	3.14167	1.98604	18.47	3.34337	14.9661	4.4541
star,MIMAT0002804	NA	NA	NA	NA	NA	NA	NA	NA	NA	NA	NA	NA	NA	NA	NA	NA	NA	NA	NA	NA	NA	NA	NA	0.103409	NA	NA	NA	NA	NA	NA	NA	NA	NA	NA	NA	NA	NA	NA	NA	NA	NA	NA	NA	NA	NA	NA	NA	NA	0.101229
star,MIMAT0002813	5.28708	10.1417	6.42726	3.90652	5.35971	7.90084	7.82313	3.0751	4.55633	2.32983	5.96099	2.29128	4.37937	4.71856	5.80213	11.331	9.22729	3.17983	5.24839	4.06715	3.87595	9.65971	7.15655	4.4466	4.12323	17.3028	14.1967	17.1346	11.0942	8.25229	7.00237	8.93894	6.49374	4.78073	1.98786	12.1598	4.06729	4.15011	5.53233	2.45836	8.98147	14.0891	7.07803	7.02257	10.5143	9.35815	11.183	4.69867	11.2365
star,MIMAT0002815	NA	NA	NA	NA	NA	NA	NA	NA	NA	NA	NA	NA	NA	NA	NA	NA	0.102525	NA	NA	NA	NA	NA	NA	NA	NA	0.186051	NA	NA	NA	0.287871	NA	NA	NA	NA	NA	NA	NA	NA	NA	NA	NA	NA	NA	0.184804	0.233652	NA	NA	NA	0.101229
star,MIMAT0002871	183.023	271.904	684.905	302.715	591.1	464.725	491.739	51.1963	456.544	255.116	416.352	208.45	549.237	205.7	654.04	256.733	99.4497	504.125	148.908	880.069	64.1857	419.181	315.634	61.1148	291.163	142.329	226.8	140.071	163.037	190.282	627.33	389.057	346.58	436.517	507.899	190.927	236.643	103.56	206.577	701.555	174.577	286.906	75.3175	273.141	112.27	326.058	175.008	292.71	187.679
star,MIMAT0002891	1.68737	1.39886	16.0682	1.35532	3.25411	1.81331	3.57629	1.41288	6.37887	3.10644	2.06342	2.23539	4.16574	2.06437	7.40271	4.0357	3.48586	6.84886	2.44111	6.41359	0.051679	14.2354	8.4984	0.67216	2.53737	2.79076	1.50046	0.499065	4.10003	5.18167	2.88333	1.06416	4.82392	0.367748	2.48483	3.44831	2.58828	1.83377	2.65552	11.0626	4.06973	4.35482	2.54083	1.66324	1.28509	11.8208	2.9975	4.17659	2.83442
star,MIMAT0003256	0.899928	1.39886	5.62385	0.3189	1.53135	0.777132	1.56463	0.166222	3.64507	0.77661	0.458538	0.502964	1.28177	0.58982	5.00183	0.776096	0.717677	2.69062	1.0985	2.34643	0.568472	0.762609	4.02556	0.517047	3.80606	2.79077	0.46168	0.831776	2.89414	1.53531	1.23571	NA	0.742142	2.57424	1.4909	0.72596	2.21852	0.579084	2.54487	5.22402	3.22771	1.28083	1.08893	1.29363	0.233652	3.44774	2.07519	1.04415	1.41721
star,MIMAT0003257	1.12491	2.62287	8.43578	0.876975	2.1056	1.55426	0.670554	0.249333	10.0239	2.32983	2.29269	1.1177	1.4954	2.06437	10.2037	2.63873	1.02525	4.40284	0.85439	3.75429	0.103359	2.28783	2.8328	0.568751	2.85454	1.11631	2.19298	1.33084	3.85885	1.24744	2.05952	0.638496	2.59749	4.04523	0.993932	1.99639	3.69754	0.96514	3.65134	2.15107	0.982347	3.84249	0.725952	2.77206	2.57017	5.17161	2.88221	0.870123	0.506146
star,MIMAT0003284	0.449964	2.62286	0.803408	0.15945	1.14851	NA	0.894072	0.083111	0.911266	1.94152	1.37561	0.055885	1.17495	1.17964	2.20081	0.155219	0.410101	0.978408	1.0985	2.19001	0.051679	1.27102	0.745474	NA	2.85454	1.86051	0.5771	NA	0.723534	0.479785	1.23571	0.212832	0.371071	1.10325	NA	0.18149	1.10926	0.193028	1.10647	3.68754	2.52604	1.79316	0.544464	1.29363	0.467304	1.72387	1.15289	1.3922	1.51844
star,MIMAT0003293	0.787437	0.874288	1.20511	0.3189	NA	0.64761	1.34111	0.249333	3.64507	1.16491	0.458538	0.614734	1.38858	0.88473	1.20044	1.08654	0.717678	1.71221	0.85439	0.312858	0.206717	0.762609	0.894569	0.465343	2.85454	2.04656	0.5771	0.166355	1.20589	0.863613	0.411904	0.425664	0.742142	1.10325	0.496966	0.90745	2.21852	0.6756	0.774526	5.22402	2.66637	2.30549	1.27042	0.554413	0.817781	1.72387	1.61404	1.21817	NA
star,MIMAT0003298	1.2374	17.8355	12.8545	0.956699	1.91418	2.20187	2.4587	0.498666	8.2014	6.60119	1.60488	0.558848	6.19521	3.83383	9.80359	7.91618	2.87071	9.53948	4.394	8.76002	1.08527	2.79623	15.5059	1.86137	10.7838	4.65128	3.92428	1.82991	5.54711	3.35849	1.23571	2.55398	3.52517	3.30974	5.96359	3.99278	3.32779	1.25468	5.53233	6.4532	5.61342	8.70964	3.81125	2.95687	1.40191	4.67907	6.45616	4.52464	5.26393
star,MIMAT0003385	NA	NA	NA	0.15945	NA	NA	NA	NA	NA	NA	NA	NA	NA	NA	NA	NA	NA	NA	NA	NA	NA	NA	NA	NA	NA	0.186051	NA	NA	NA	NA	NA	NA	NA	NA	NA	NA	NA	NA	NA	NA	NA	NA	NA	NA	0.116826	NA	0.115289	NA	NA
star,MIMAT0003884	0.112491	0.524573	NA	0.239175	NA	0.64761	0.447036	0.166222	NA	0.77661	NA	0.167655	1.17495	0.29491	1.00037	0.310438	0.20505	0.489204	0.366168	1.25143	0.051679	NA	0.745474	0.103409	NA	0.372102	0.46168	NA	0.241178	0.383828	NA	NA	0.185535	0.367748	0.496966	0.725959	1.10926	0.386056	0.663881	1.22918	0.28067	0.512332	0.362976	0.369608	NA	0.738801	0.345866	0.522074	0.607376
star,MIMAT0004481	26.9978	15.2126	16.0682	16.9814	20.0989	35.3595	37.998	14.8768	26.4267	37.6656	28.2001	21.5157	51.3775	39.3705	53.8197	50.7567	25.3238	51.3664	27.5846	24.5593	9.509	95.5803	37.4228	11.0648	27.5939	21.768	33.7027	27.9477	45.3416	26.3881	36.2476	31.2863	21.7076	29.7876	12.4241	31.2162	34.7569	49.8013	27.7723	64.2247	17.5419	39.1934	25.7713	13.4907	31.4262	62.7981	51.6493	32.7166	10.3254
star,MIMAT0004482	25.0855	28.3269	103.64	17.7787	29.4784	28.4948	42.4684	13.464	297.073	39.6071	17.883	21.9627	35.6758	28.6063	38.4141	76.5231	42.8556	43.5392	46.137	26.2801	14.5736	127.101	63.9617	21.4057	32.0343	59.1642	68.5595	41.7552	59.8123	40.4938	59.3142	38.7354	24.6762	27.5811	19.8786	36.4794	45.4797	34.4556	28.6575	36.2608	20.489	44.829	26.8602	52.6693	43.1087	51.4698	28.361	30.6284	22.4729
star,MIMAT0004483	0.112491	NA	0.401704	NA	NA	NA	NA	NA	NA	NA	NA	NA	NA	NA	NA	0.155219	NA	NA	NA	NA	NA	NA	NA	NA	NA	NA	NA	NA	NA	NA	NA	NA	NA	NA	NA	NA	NA	NA	NA	NA	NA	NA	NA	0.184804	NA	NA	NA	0.174025	0.101229
star,MIMAT0004484	132.514	278.548	1057.28	150.6	194.481	244.537	294.373	133.227	2474.09	266.377	103.171	152.622	345.116	263.502	436.56	408.537	267.797	363.723	274.137	557.356	85.2709	604.494	669.436	122.436	511.597	425.313	364.266	225.578	443.286	332.874	266.502	220.281	323.945	384.665	170.459	264.794	427.436	200.846	275.621	404.093	309.861	280.246	136.116	341.703	222.787	337.878	182.271	313.767	261.779
star,MIMAT0004485	4.38715	1.57372	25.3073	4.30515	3.63695	5.3104	5.81147	9.22531	145.803	4.27135	2.29269	3.91194	3.73849	4.42365	4.20154	12.4175	14.8662	3.17983	9.27622	5.31858	7.08007	28.9791	7.00746	4.39489	0.951514	13.2096	13.0425	9.48226	6.753	4.79784	3.70714	6.81062	8.53463	4.41298	0.993932	6.53363	2.95803	5.01874	7.30268	5.83861	4.49073	9.99047	4.90017	5.35933	12.0331	9.60441	9.10779	5.22074	4.15041
star,MIMAT0004486	7.19942	5.07087	12.4528	5.18212	5.55113	11.5274	14.5287	5.48532	11.8465	11.6492	3.89757	4.86198	10.7882	11.5015	13.8051	17.5398	7.99699	11.0071	7.32334	16.425	2.94572	27.7081	19.9787	4.39489	20.6161	8.0002	10.8495	9.48226	19.0531	9.40377	16.4762	4.25664	8.72016	11.0325	3.97573	12.3413	9.98336	8.78279	9.62626	13.8283	8.84113	12.8083	7.441	9.42502	7.71051	12.8059	7.37847	10.9636	3.23934
star,MIMAT0004489	2.24982	6.12002	1.20511	1.51477	1.53135	2.07235	2.90573	1.66222	1.82253	5.04796	1.60488	0.670618	3.0976	6.19311	7.40271	3.57004	1.33283	5.38124	1.70878	10.7936	0.620152	9.40551	4.77103	0.775569	5.07474	4.65128	2.77008	1.99626	4.82357	5.08571	2.47142	0.851328	3.33964	3.67748	4.47269	3.26682	0.369754	0.772113	2.65552	5.22402	5.05207	8.19731	4.5372	3.69609	3.03747	11.5746	4.95741	8.52721	1.01229
star,MIMAT0004491	8.32433	16.2618	3.21363	3.02955	5.93397	9.19605	10.2818	5.40221	1.82253	10.0959	14.2147	2.90601	11.5359	13.1235	20.2074	4.0357	6.86921	24.7048	12.6938	22.8386	1.34366	10.6765	11.1821	3.3091	14.9071	7.25599	9.23361	5.32337	20.7413	12.5704	11.5333	5.74646	16.1416	9.19371	13.4181	10.1634	9.24385	3.86057	7.52397	16.2866	13.0512	17.1631	9.61886	9.24022	16.122	21.9178	10.4913	20.7089	4.45409
star,MIMAT0004493	7.76188	12.24	7.23067	1.9134	10.528	14.2474	9.38775	17.3702	1.82253	3.88305	17.6537	5.25318	25.5285	23.4454	37.4137	48.2732	11.3803	25.4386	12.0835	31.9115	1.91214	702.617	9.54207	2.79205	14.2727	4.09312	14.4275	4.15888	29.4238	15.7369	7.82618	7.23628	19.1101	11.4002	20.3756	11.6153	12.2019	3.66754	7.19203	40.2557	5.47308	14.8576	2.35934	5.35933	5.37399	27.5819	7.95491	16.7064	7.79467
star,MIMAT0004494	2939.39	5171.59	1179.8	1152.82	1457.27	2011.22	3522.64	795.537	1107.19	5053.79	2223.45	859.062	3761.88	3250.65	4014.07	1235.7	2239.16	5344.8	1695.6	3490.09	618.24	2579.4	4146.03	1549.74	4844.48	1943.3	1846.03	1593.35	3486.23	1977.77	3208.32	1617.1	1905.45	2266.07	2682.62	3671.72	3036.05	2499.04	2821.27	4126.36	3340.26	9530.4	4112.52	2066.85	1914.66	7716.04	2066.89	3861.09	717.211
star,MIMAT0004495	11.924	5.24573	17.675	8.92919	8.03957	8.03036	14.5287	2.65955	11.8465	15.9205	9.40002	8.43861	13.0313	21.6759	9.20337	46.1001	21.1202	12.4747	10.0086	9.07288	7.80358	10.9307	18.4878	13.65	17.7616	30.8845	28.0471	12.3103	14.2295	14.8733	3.70714	3.61814	5.56606	5.88398	8.94538	19.7824	7.76483	10.327	22.5719	33.1879	10.9462	26.8974	25.5898	11.6427	28.6223	48.0221	52.5716	7.83111	4.65655
star,MIMAT0004496	1.01242	2.62286	17.675	0.797249	0.957092	1.03618	6.48202	0.747998	8.2014	6.60119	1.14634	0.670619	1.92265	3.39147	8.00293	2.32829	2.15304	7.33806	1.22056	7.82145	0.465113	2.28783	4.02556	1.91307	1.26869	0.930255	2.77008	0.831776	3.85885	2.87871	2.47142	0.425664	0.927676	1.10325	0.993932	2.90384	1.47902	0.482571	3.43004	2.45836	6.59576	20.2371	6.89654	1.47843	3.97208	5.66414	0.691732	0.870123	0.404917
star,MIMAT0004497	15.1863	7.86859	30.9312	13.2343	10.1452	19.8169	16.5403	9.1422	16.4028	18.2503	14.2147	11.5123	28.5193	22.2657	26.2096	45.6345	23.0682	10.7625	21.1156	14.8607	8.63045	19.0652	21.6187	12.8227	11.101	20.0935	34.7414	9.98132	14.7119	20.6307	7.41427	8.30044	11.8743	11.4002	7.95145	25.4086	8.50434	14.4771	17.2609	40.563	9.82348	19.4686	15.0635	12.9363	18.2248	36.9401	24.3259	10.4415	7.49098
star,MIMAT0004498	NA	1.04915	0.401704	0.15945	0.191418	NA	NA	0.083111	NA	2.32983	NA	0.11177	NA	NA	1.00037	0.155219	0.20505	1.22301	0.244111	0.469287	0.155038	NA	0.447285	0.051705	0.951514	0.930255	0.23084	0.998132	0.964714	0.575742	1.64762	NA	NA	0.735496	NA	0.90745	0.739508	0.289542	NA	0.307295	0.421005	0.768498	1.27042	NA	NA	0.738801	0.576443	0.522074	NA
star,MIMAT0004499	1.2374	0.874288	0.803408	0.079725	0.574255	0.64761	1.56462	0.747998	NA	2.32983	1.37561	0.167655	1.60221	0.29491	3.60132	1.55219	0.205051	0.978408	0.610278	3.28501	0.103359	2.28783	0.447284	0.310228	2.53737	0.372102	1.03878	NA	1.68825	1.53531	1.23571	1.48982	0.927676	NA	0.496966	0.36298	NA	0.965142	0.221294	NA	1.12268	1.28083	0.725952	0.554413	0.700955	0.492534	0.461155	1.56622	0.202458
star,MIMAT0004500	11.1366	15.3875	34.9482	4.62404	8.03957	6.08753	9.16423	4.90354	13.669	24.0749	11.6927	4.8061	26.9171	19.6115	31.0114	33.5274	16.4041	18.8344	14.8908	15.1736	4.80618	29.2333	26.9862	7.8591	18.0788	17.3028	26.2004	8.81683	20.9825	15.2571	8.23808	8.93894	9.83337	10.297	8.44842	10.7079	11.8321	8.10719	15.8225	19.9742	14.4545	29.4591	8.89291	19.4045	11.0985	27.0894	20.9825	23.8414	7.99713
star,MIMAT0004501	25.198	34.2721	27.7176	21.6055	11.8679	28.1063	63.7026	8.72664	89.3041	109.114	29.805	7.99153	40.9097	44.0891	80.2294	10.0893	17.0192	62.8627	19.6509	67.4209	5.16793	6.60928	44.2811	37.6927	34.5717	12.6515	33.3564	21.2935	21.9472	25.0447	22.6547	11.0673	28.758	52.9558	35.2846	45.7354	52.8748	9.74793	49.459	13.2137	46.5914	61.9922	62.6133	8.68581	28.7392	11.082	5.64914	17.0544	3.03688
star,MIMAT0004503	3.82469	9.96688	2.00852	1.83367	3.82837	5.95801	4.02332	3.49066	NA	3.88305	8.02441	2.12362	5.55432	13.1235	14.8054	4.19092	3.48586	9.78408	5.61456	14.5479	0.413435	3.55884	9.24388	2.43012	12.3697	5.95363	4.27054	3.32711	2.41178	8.06038	4.53094	5.10797	4.26731	5.51623	4.47269	6.53363	2.95803	3.08845	7.74526	17.8231	6.03442	15.1138	3.81125	8.3162	5.72447	15.5148	8.41606	13.0519	3.84672
star,MIMAT0004504	0.449964	1.92343	NA	0.079725	NA	0.777132	6.48202	2.65955	0.911266	0.77661	0.458538	0.22354	1.28177	1.17964	2.40088	8.53706	3.07576	NA	7.20128	0.312858	0.465114	15.7606	5.51651	0.310229	5.07474	8.55835	0.34626	0.998132	9.64714	0.479785	0.411904	NA	2.41196	9.19371	0.496966	0.72596	16.2692	3.18497	0.110647	8.91156	13.0512	2.04933	37.0235	1.47843	0.700956	1.72387	7.83962	1.21817	0.506147
star,MIMAT0004506	0.449964	0.524573	2.00852	0.637799	0.382836	1.29522	1.56462	0.332444	1.82253	2.32983	0.458538	0.558849	3.31123	1.622	3.60132	2.48351	1.43536	1.71221	1.34261	1.25143	0.258396	4.82985	4.17465	0.361933	2.2202	0.930255	2.8855	0.831777	1.68825	1.63127	1.23571	0.638496	0.185535	NA	0.496966	2.35937	2.58828	1.64074	1.32776	3.07295	2.3857	1.02466	1.4519	1.29363	0.467303	2.2164	1.95991	0.870124	0.202458
star,MIMAT0004507	4.16217	4.19658	8.83748	1.51477	3.06269	7.12371	8.04664	4.07243	10.0239	4.65966	11.922	2.9619	5.87477	10.1744	18.6068	3.72526	1.64041	18.3452	8.17772	4.8493	0.72351	2.03362	5.06922	1.65455	7.92928	2.23261	3.11634	3.16075	11.5766	5.5655	4.11904	3.83097	9.09123	2.57424	10.9332	7.0781	3.69754	1.83377	3.98328	9.21885	2.66637	8.70964	3.81125	2.77207	2.687	8.37308	3.80452	8.17916	0.809835
star,MIMAT0004509	5.39957	6.9943	43.384	3.5079	5.93397	7.12371	5.58795	3.57377	17.3141	10.0959	10.0878	3.63252	10.895	9.14221	24.4089	41.5988	7.27931	12.9639	6.22483	22.5258	0.930227	118.967	24.4515	2.84375	9.51514	12.4654	5.07848	2.66168	10.1295	10.2674	10.2976	5.74646	6.49374	9.19371	6.46056	8.16704	4.06729	4.43965	5.31104	19.0523	11.5075	18.1878	4.71869	9.24022	4.67303	17.9775	14.0652	13.3999	4.45409
star,MIMAT0004511	0.562455	0.174858	0.803408	0.558075	1.14851	0.259044	NA	0.249333	4.55633	NA	NA	0.391194	NA	0.29491	0.400147	1.55219	1.53788	NA	0.366167	0.156429	0.77519	0.508406	0.447285	0.155114	0.317171	1.67446	2.8855	0.831777	0.482356	0.383828	NA	0.212832	0.185535	NA	NA	NA	0.369754	0.772113	0.221294	NA	NA	0.512332	1.27042	1.47843	2.687	0.985068	1.61404	1.21817	0.404917
star,MIMAT0004513	3.93718	3.14744	4.41874	1.35532	2.29702	2.3314	0.670554	1.16355	1.82253	2.71814	2.52196	2.06774	9.29281	6.78293	11.4042	9.46838	5.6389	5.87045	3.05139	2.97215	2.63565	3.55884	2.68371	2.37841	2.85454	3.90707	9.34903	2.16262	5.06475	5.18167	0.411904	3.19248	2.96857	1.47099	1.4909	1.63341	0.739508	2.41285	3.87263	8.60426	4.3504	4.35482	3.62976	8.3162	6.07494	5.66414	8.87722	4.35062	1.7209
star,MIMAT0004514	4.83711	13.9886	12.0511	2.15257	3.44553	8.15988	8.7172	5.06977	1.82253	10.0959	8.94149	2.12362	4.16574	16.0726	15.4056	4.34614	1.84546	15.8991	3.17344	21.1179	0.516793	4.57565	9.84026	1.44773	15.5414	3.34892	1.84672	2.16262	3.85885	6.62103	14.4166	5.53363	6.3082	5.88398	7.95145	6.71512	5.91606	2.50937	9.18367	12.9064	4.63107	19.7248	10.3448	3.88089	3.03747	17.9775	5.30327	15.3142	2.63197
star,MIMAT0004515	4.72462	4.37144	25.3073	5.42129	6.31681	3.62661	9.83479	6.23332	27.338	1.94152	3.20976	6.09145	11.3223	10.9117	9.60352	16.6085	8.81719	11.0071	16.2334	11.5757	6.30488	4.82986	16.8477	6.51478	13.004	19.3493	9.34902	8.15141	5.78828	8.92399	6.17856	4.25664	6.3082	5.88398	4.96966	4.71874	5.91606	5.11525	7.63462	15.672	7.57811	5.12332	7.25952	15.5236	7.12638	10.3432	15.3334	8.87526	8.09836
star,MIMAT0004518	3.37473	4.02173	3.21363	2.15257	4.40262	2.71996	6.92905	1.41289	NA	9.31932	3.43904	2.40305	8.11786	8.40494	14.2052	12.8832	4.40859	7.82726	5.12634	8.60359	1.96381	29.9959	6.85836	2.37841	6.97777	7.81414	6.80978	2.82804	8.20007	3.64636	6.59046	3.83098	3.7107	5.51623	2.98179	5.2632	4.06729	5.11525	3.54069	17.2085	5.05207	8.19731	4.90018	1.29363	4.08891	8.37308	8.41606	6.43891	1.21475
star,MIMAT0004543	152.313	91.8002	54.23	15.7058	93.4122	132.112	218.153	90.1753	31.8943	177.844	206.113	73.8798	359.642	123.715	405.149	130.539	110.01	339.997	78.1156	336.166	15.0904	179.213	243.919	21.6125	285.454	124.654	153.162	55.23	350.673	145.854	147.05	75.7682	91.0979	213.662	148.096	141.199	218.525	90.7234	66.2773	360.15	106.515	178.548	59.1651	175.934	60.2821	161.797	182.963	129.648	21.4606
star,MIMAT0004548	NA	NA	NA	NA	NA	NA	NA	NA	0.911266	NA	NA	NA	0.106814	NA	NA	0.310439	NA	0.244602	NA	NA	NA	NA	NA	NA	NA	NA	NA	NA	NA	NA	NA	NA	NA	NA	NA	NA	NA	NA	0.110647	NA	NA	NA	NA	NA	NA	NA	NA	NA	NA
star,MIMAT0004549	25.7604	119.253	85.9646	14.4302	24.1187	40.2813	52.9737	11.8017	89.3041	74.1663	77.7221	8.21507	85.2375	126.369	124.045	98.8747	40.6001	136.733	68.107	114.662	21.9637	21.353	101.384	25.0767	101.812	98.6071	48.0147	86.5048	93.3361	168.692	188.652	100.669	88.6859	155.925	73.5509	74.2293	107.968	34.2625	70.15	122.303	111.426	93.5006	32.6678	66.8992	38.0852	62.5518	83.5842	58.4723	7.8959
star,MIMAT0004550	10.2367	5.7703	11.6494	18.4962	11.1023	11.3979	9.61127	7.6462	62.8774	8.15441	6.41953	12.9094	7.04972	9.58458	5.80213	13.0384	10.15	7.33806	13.4261	8.91645	14.4185	16.0148	9.84026	10.3409	4.12323	7.25599	18.4672	16.8019	5.5471	5.85337	4.53094	8.51328	7.79249	5.51623	9.44235	7.80406	7.39508	8.58976	10.1795	4.91672	2.3857	7.94114	11.6152	6.09854	10.3975	7.14174	5.87972	8.87526	9.71803
star,MIMAT0004551	3.93718	2.27315	1.60682	2.15257	2.48844	8.80749	4.02332	4.07243	1.82253	4.65966	2.52196	2.34716	11.7495	5.60329	10.6039	15.0563	3.99849	7.09346	4.27194	5.47501	1.39534	29.7417	6.26198	1.18921	4.75757	2.97682	3.23176	2.32897	2.17061	4.12615	4.94285	7.23628	8.72016	7.35497	4.47269	3.44831	8.13459	3.378	4.64716	7.68238	3.36805	8.19731	2.72232	5.54413	2.92065	6.15667	4.38096	6.26489	2.4295
star,MIMAT0004553	14.8488	22.2069	10.846	7.09552	16.6534	11.916	29.5044	6.81509	4.55633	36.1124	29.1171	8.55038	36.8508	39.8129	37.6138	50.4463	14.3536	51.3664	21.2377	38.0122	5.94312	95.8345	59.4888	8.68637	58.9939	16.0004	22.8532	21.1271	41.9651	13.338	28.8333	15.3239	17.6259	28.6844	20.3756	21.9603	28.1013	25.2867	16.597	23.6617	36.4872	40.218	12.7042	10.5339	11.0985	28.8132	34.5866	19.4908	3.13811
star,MIMAT0004555	2.02484	11.7155	6.82897	2.15257	5.93397	6.86466	6.03498	15.0431	7.29013	17.0854	8.94149	1.45301	3.52486	5.30838	3.0011	24.6799	7.68941	1.95682	3.78372	22.6822	1.7571	14.4896	11.1821	4.08466	4.12323	2.23261	6.00184	2.49533	1.20589	16.6965	8.23808	9.15177	5.7516	5.51623	3.47876	3.26682	11.8321	5.30828	7.52397	9.83344	27.7864	3.07399	9.80035	3.14168	9.34607	2.70894	7.49376	16.5323	0.911065
star,MIMAT0004556	11.6991	26.4035	21.2903	10.0453	24.3101	12.0455	14.9757	8.56042	20.0479	20.1919	6.6488	4.13548	11.4291	14.7455	9.0033	25.1455	15.8914	18.1005	21.2377	11.1065	11.7829	10.4223	83.344	12.6676	7.92928	19.9075	6.57894	14.4729	12.5413	6.04528	8.23808	7.44912	7.79248	17.6519	9.44235	10.5264	10.3531	20.654	13.9415	12.2918	23.5763	10.5028	15.245	10.9035	13.0845	16.2536	10.7218	15.8362	6.68114
star,MIMAT0004558	227.119	657.464	620.632	292.431	360.632	452.679	491.963	208.11	1758.74	300.16	120.137	175.981	555.432	376.895	431.358	1189.76	497.454	323.119	550.471	435.342	195.451	1011.22	651.097	237.841	137.018	473.686	583.795	325.058	390.709	550.505	570.075	402.465	840.104	342.742	186.859	544.469	252.542	255.184	342.673	317.129	512.084	955.499	236.479	648.109	845.001	445.99	441.209	771.8	179.48
star,MIMAT0004559	40.6092	117.155	53.8283	31.0927	35.221	84.5778	43.139	50.2821	87.4816	44.6551	54.1075	24.6452	68.5745	53.6736	62.0227	123.244	53.0057	118.143	43.6959	56.0016	22.7389	290.3	58.7433	43.9489	18.7131	119.817	61.1726	28.6131	35.9356	34.0647	58.9023	51.7182	61.7833	13.2389	63.6116	107.986	17.7482	18.1447	18.3673	50.3964	91.218	88.8896	33.5753	40.1026	101.638	52.4549	57.4137	100.064	29.6602
star,MIMAT0004560	0.787437	0.524573	6.82897	0.717525	0.95709	1.42474	2.23518	1.16355	3.64506	0.388305	0.917076	0.279425	0.427256	0.88473	1.80066	5.12224	0.410101	0.489204	0.732334	1.40786	NA	2.54203	2.38552	0.051705	NA	1.86051	0.23084	NA	0.723535	NA	0.411904	1.27699	1.85535	0.735496	0.496966	0.72596	NA	0.482571	0.553233	4.30213	1.68402	2.04933	0.362976	0.739217	1.28509	0.738801	0.922311	2.0883	0.101229
star,MIMAT0004561	NA	NA	NA	NA	NA	NA	NA	NA	NA	NA	NA	0.11177	NA	NA	NA	NA	NA	NA	0.122056	NA	NA	NA	NA	NA	NA	NA	NA	NA	NA	NA	NA	NA	NA	NA	NA	NA	NA	NA	NA	NA	NA	NA	NA	NA	NA	NA	NA	NA	NA
star,MIMAT0004564	7.98686	8.21831	24.1022	8.13194	5.93397	8.80749	6.48202	4.15555	38.2732	5.43627	4.81465	8.55038	10.4678	15.9251	10.804	39.1153	27.0667	8.80567	11.3512	8.1343	7.28679	13.9812	10.2875	7.29035	2.85454	37.0242	16.7359	13.3084	9.64714	14.6814	10.7095	7.23628	4.45285	2.20649	4.47269	14.1562	2.58828	11.9678	14.3841	13.8283	6.87643	28.9467	19.9637	11.4579	33.2954	28.8132	31.2432	17.9245	7.08606
star,MIMAT0004565	0.337473	1.04915	0.401704	0.47835	0.191418	NA	0.223518	NA	2.7338	NA	0.229269	0.055885	0.106814	1.03218	0.200073	0.776096	1.02525	0.244602	0.244112	0.156429	0.413433	NA	NA	0.775568	0.951514	1.67446	0.80794	0.332711	0.241178	0.383828	NA	0.212832	NA	NA	NA	NA	0.739508	0.289542	0.442587	0.307295	0.140335	NA	NA	0.739217	1.51874	0.492534	1.15289	0.34805	0.303687
star,MIMAT0004568	10.0117	6.9943	5.22215	5.02267	5.74255	4.79231	16.9874	2.49333	4.55633	20.1919	29.3464	3.40898	5.23388	3.09655	8.00293	5.12224	1.53788	6.11505	2.80728	4.53644	1.4987	0.508406	4.17466	1.96477	7.29494	0.930255	8.0794	3.82617	6.27064	4.50997	16.4762	11.0673	14.4718	18.7552	11.4302	7.0781	6.65557	5.69434	3.76199	2.45836	1.54369	1.02466	1.27042	0.924021	1.28509	2.46267	1.26818	1.04415	0.809834
star,MIMAT0004569	5.84953	24.6549	2.00852	3.10927	1.53135	3.62661	19.6696	2.24399	4.55633	14.3673	9.17076	1.73243	14.3131	9.14221	16.0059	5.74311	2.97324	13.9423	6.95717	10.95	1.34366	3.30464	10.2875	2.2233	15.5414	2.60471	4.73222	3.82617	5.78828	10.1714	14.4166	2.97965	5.00945	10.297	8.94538	5.44469	11.0926	4.43965	19.6951	11.0626	9.96381	13.0645	12.3412	2.40245	3.03748	15.7611	2.65164	5.39477	6.98483
star,MIMAT0004570	3.03726	4.89601	3.61534	7.17524	2.67986	2.59044	3.35277	1.24666	1.82253	4.65966	6.87807	1.73243	3.20442	5.30838	7.60278	3.88048	3.28081	2.20142	1.95289	0.782145	2.06717	4.57565	6.11289	6.20455	11.101	4.65128	4.27054	11.6449	8.68242	5.46954	4.53094	2.55398	5.19499	3.67748	1.4909	5.2632	6.28582	1.83377	7.52397	2.15107	0.842011	2.04933	1.99637	0.554412	2.21969	8.37308	2.76693	0.174025	10.5279
star,MIMAT0004571	71.8817	41.2664	316.543	16.5828	35.7952	60.0982	93.8775	58.3438	54.676	105.231	122.2	12.0152	134.051	53.3787	247.291	98.8747	47.8794	103.956	52.8501	166.128	6.66663	50.3322	127.625	22.3881	138.921	70.5134	69.1366	19.7963	173.89	99.9871	111.214	93.646	99.818	109.589	70.0722	79.8555	112.035	35.9998	44.9225	149.653	61.4669	56.3565	29.401	51.006	40.4217	64.0294	110.101	51.1633	8.30082
star,MIMAT0004584	9.67422	36.0207	15.2647	4.1457	8.80525	11.0094	15.8698	6.64887	6.37886	19.0269	10.5464	4.02371	41.337	30.9656	46.417	33.3721	12.3031	33.9997	33.0771	40.9844	4.7545	36.351	48.9031	8.27274	47.2585	32.3729	24.5845	11.1458	48.718	30.7062	12.769	10.2159	10.9466	15.4454	13.915	16.5156	17.7482	6.85251	23.789	47.3234	33.9612	43.292	15.245	30.3079	15.421	54.425	37.2382	37.9374	19.841
star,MIMAT0004585	37.2345	28.6766	96.4089	18.5759	16.2706	12.3046	25.034	16.7884	129.4	25.6281	10.3171	11.4005	56.9318	75.6444	29.6109	121.537	52.3905	35.4673	46.5032	21.5872	19.3798	23.6409	32.2045	38.8302	45.3555	67.1644	67.0591	78.5197	48.2357	47.2108	29.2452	29.7965	33.5819	18.7552	20.3756	26.679	31.7988	45.4582	55.6553	72.8289	16.9806	72.495	35.0272	44.1683	49.0669	197.26	91.1932	25.0596	20.2459
star,MIMAT0004586	13.6114	21.8572	17.2733	8.21166	14.9306	22.2778	29.7279	8.89286	14.5803	40.3837	32.0976	16.4301	53.5138	30.3757	67.4247	37.2526	20.1975	43.7838	17.6981	53.968	6.14984	50.5864	40.2556	5.68751	41.8666	21.954	18.3518	12.9757	33.0415	29.6507	37.0714	27.4553	21.5221	41.1878	14.909	29.0384	33.6476	31.0776	28.1042	45.4797	16.9806	29.7152	18.6933	21.0677	11.4489	42.1117	33.3184	43.5062	4.15041
star,MIMAT0004587	0.562455	1.04915	4.01704	0.3189	NA	0.129522	0.670554	0.415555	NA	1.16491	0.458538	0.33531	0.747698	0.58982	0.60022	2.17307	0.615152	1.95682	1.34261	1.095	0.310075	1.52522	1.78914	0.258524	0.317171	0.372102	0.69252	0.33271	0.482356	0.479785	0.823808	0.425664	0.37107	NA	NA	0.18149	1.10926	0.289542	0.885174	1.22918	0.140335	1.79316	0.362976	0.554412	0.233652	1.4776	0.807022	0.522075	0.303688
star,MIMAT0004588	9.56173	14.688	10.0426	7.09552	7.2739	14.5065	20.5636	6.56576	15.4915	26.793	8.48295	7.76799	13.2449	10.4693	19.8073	27.3186	11.5854	26.9062	24.6552	9.22931	6.09816	8.13449	20.7242	7.8591	7.92928	14.698	6.23268	9.14954	10.6119	9.01995	14.8285	14.6854	17.2548	11.4002	7.95145	6.71512	14.7902	10.134	9.40496	9.83344	9.82348	18.1878	7.44101	14.2299	7.59368	9.60441	7.83962	14.6181	7.18729
star,MIMAT0004589	1.79986	0.524573	8.03408	1.35532	1.14851	1.55426	1.56462	1.24666	1.82253	6.98949	1.37561	1.67655	4.37937	3.98129	6.0022	3.72526	3.38334	3.17983	1.95289	1.72072	0.77519	6.10087	2.68371	1.1375	3.48888	0.744204	2.53924	1.33084	2.41178	4.12615	2.88333	NA	2.41196	0.367748	NA	3.44831	2.21852	2.41285	2.43423	3.68754	2.66637	4.35482	1.4519	2.40246	1.51874	1.72387	2.07519	1.74025	0.708606
star,MIMAT0004592	0.224982	0.699432	8.03408	0.79725	1.14851	1.1657	NA	0.166222	11.8465	NA	0.229269	0.950042	1.06814	2.65419	0.60022	2.79395	2.46061	0.244602	1.34261	0.625716	1.03359	1.77942	0.29819	1.55114	NA	1.86051	1.96214	2.16262	0.723534	1.3434	0.411904	0.212832	0.556606	NA	NA	NA	NA	0.579085	1.10647	NA	0.421006	2.30549	1.99637	1.29363	1.51874	2.70894	1.61404	0.34805	0.809835
star,MIMAT0004593	0.112491	NA	NA	0.15945	0.382836	NA	NA	NA	NA	NA	NA	NA	0.53407	0.442365	0.200073	0.310439	0.102525	NA	0.122056	0.156429	NA	NA	0.29819	0.051705	NA	0.558153	0.34626	0.499066	0.482357	0.095957	NA	NA	NA	NA	NA	0.18149	NA	0.096514	0.221293	NA	0.140335	0.256166	0.181488	0.184804	0.233652	1.23134	0.230577	0.174025	NA
star,MIMAT0004594	1.12491	2.27315	1.60682	0.876975	0.765673	1.03618	2.23518	0.498666	2.7338	0.388305	1.37561	0.838274	2.67035	2.65419	2.20081	3.2596	3.17829	3.42443	1.95289	2.97215	1.39534	2.03362	4.47285	1.70625	2.2202	2.41866	3.11634	2.16262	1.44707	1.72722	1.23571	1.06416	1.11321	1.47099	2.98179	1.63341	4.43705	0.868627	1.99164	2.76566	1.12268	3.84249	1.63339	1.84804	1.86921	4.18654	1.61404	2.26232	0.809835
star,MIMAT0004595	NA	NA	NA	0.47835	NA	0.129522	NA	0.083111	NA	NA	NA	0.055885	NA	NA	NA	NA	NA	NA	NA	NA	0.310075	3.30464	NA	0.051705	NA	NA	NA	NA	NA	NA	NA	0.212832	0.556605	NA	0.993932	NA	NA	NA	NA	NA	NA	NA	NA	NA	NA	0.246267	NA	NA	0.101229
star,MIMAT0004596	NA	NA	NA	NA	NA	NA	NA	NA	NA	NA	NA	NA	NA	NA	NA	NA	NA	NA	NA	NA	NA	NA	NA	NA	NA	NA	NA	NA	NA	NA	NA	NA	NA	NA	NA	NA	NA	NA	NA	NA	NA	NA	NA	NA	NA	NA	NA	NA	NA
star,MIMAT0004598	725.229	1552.04	160.682	100.772	312.778	602.536	779.63	388.71	158.56	1588.56	1244.7	141.724	885.594	571.093	1130.01	330.307	265.336	1136.91	607.226	1178.85	99.3277	229.799	859.83	210.955	2867.55	307.728	402.124	322.23	1470.95	573.534	871.589	617.638	806.151	839.937	1035.18	1173.15	870.401	638.731	361.925	711.695	850.292	835.869	676.043	316.385	281.55	726.734	548.197	946.52	123.196
star,MIMAT0004599	31.16	43.8893	95.6055	47.6755	47.4718	24.3501	25.034	32.1639	18.2253	17.4737	17.1952	53.9289	53.0865	75.2021	57.8212	92.9764	76.0739	41.5823	122.544	49.588	74.1599	115.408	50.8413	76.833	21.2505	76.653	55.7479	23.6225	43.6533	80.6997	16.0643	20.4319	12.0598	13.9744	14.909	33.9386	17.0087	34.4556	95.0455	88.8083	31.5755	101.442	90.1995	132.135	81.0771	82.7457	68.5967	80.0514	117.932
star,MIMAT0004600	31.9474	77.9865	15.2647	65.773	54.9371	16.9674	92.5364	9.30842	43.7408	169.689	80.4734	26.713	63.2338	58.982	170.262	21.1098	122.518	181.984	31.2462	28.3136	6.82167	40.4183	164.302	8.47955	47.2585	74.6065	101.339	17.6337	18.5707	22.262	121.1	25.327	24.6762	84.5821	48.7026	79.311	70.2533	35.9998	22.1293	77.7457	86.0256	44.3167	33.0308	63.3879	59.2307	113.529	3.45866	26.1037	118.742
star,MIMAT0004601	41.8466	17.136	60.2556	83.5517	65.0823	33.2871	27.9397	48.4536	57.4098	24.4632	15.5903	103.499	33.9668	51.0195	23.0084	66.2786	73.9209	23.7264	74.8201	26.7493	101.653	49.5696	24.8988	76.5228	17.4444	29.9542	55.5171	37.2636	29.9061	27.6356	17.7119	24.4757	15.7705	15.0777	14.412	33.0311	25.513	121.511	66.2773	31.3441	12.0688	49.1839	72.4137	41.2114	43.9265	40.8803	34.356	31.4985	68.5323
star,MIMAT0004603	5.39957	3.14744	17.675	6.378	4.59404	3.49709	1.78814	2.74266	70.1675	3.10644	0.687807	5.47672	0.747698	4.57111	0.800292	13.0384	11.4828	0.244602	7.32333	2.19001	9.81907	5.33826	0.447285	6.61819	0.317171	5.76758	21.3527	16.4692	2.89414	8.34825	4.11904	5.10797	3.33964	1.10325	1.4909	2.90384	3.32779	3.47451	4.86845	NA	1.96469	1.79316	14.1561	13.6755	18.2248	9.11188	12.797	9.57136	11.4389
star,MIMAT0004606	7.31191	5.07087	0.803408	2.8701	2.1056	3.23805	3.79981	1.24666	5.4676	1.94152	2.29269	1.95597	6.72928	3.53892	4.60169	12.8832	5.2288	5.38124	2.07495	3.91072	3.72091	5.84667	2.8328	2.94716	2.53737	22.3261	7.84856	9.64861	7.95889	5.37359	3.29523	5.3208	4.26731	2.57424	1.98786	5.80767	1.84877	2.60588	4.20457	7.37508	7.1571	12.5521	13.4301	5.72893	20.4445	24.3804	18.6767	10.7895	3.34057
star,MIMAT0004607	0.112491	0.174858	0.401704	NA	NA	0.129522	NA	NA	0.911266	NA	NA	NA	1.28177	0.147455	NA	0.776096	NA	0.244602	0.122056	NA	NA	NA	0.149095	0.051705	NA	NA	0.34626	NA	0.241178	NA	NA	NA	NA	0.367748	NA	NA	NA	NA	0.221293	0.307295	NA	0.512332	NA	NA	NA	0.246267	NA	NA	NA
star,MIMAT0004609	NA	NA	NA	0.079725	NA	NA	NA	NA	NA	NA	NA	NA	NA	NA	NA	NA	NA	NA	NA	NA	0.051679	0.762609	NA	0.258523	NA	NA	NA	NA	NA	0.095957	NA	NA	NA	NA	NA	NA	0.369754	NA	NA	0.61459	0.140335	NA	NA	NA	0.116826	NA	NA	NA	NA
star,MIMAT0004610	0.112491	2.09829	6.42726	3.34845	0.765673	1.29522	2.23518	0.083111	37.3619	1.55322	NA	0.335309	4.69981	3.53892	2.00073	7.14009	0.410101	2.44602	1.95289	2.03358	1.39534	3.30464	1.93823	3.3608	6.6606	2.60472	2.65466	11.4785	2.65296	1.3434	1.23571	0.212832	1.11321	NA	NA	0.72596	2.95803	3.378	2.32358	1.22918	0.701677	2.04933	2.72232	1.66324	2.45334	4.67907	2.19048	0.34805	0.404918
star,MIMAT0004611	3.37473	8.04345	9.23919	3.02955	2.67986	3.49709	4.47036	0.831109	8.2014	5.43627	4.58538	2.01186	5.44751	4.2762	7.80286	7.76096	8.61214	9.05027	4.394	7.19573	1.39534	93.8009	10.4366	3.72273	16.4929	9.1165	5.07848	4.99066	6.02946	7.67655	7.41427	2.76681	2.78303	5.88398	1.98786	4.90022	10.7229	3.47451	7.52397	5.83861	3.36805	6.40415	8.71142	5.17452	3.50478	9.35815	4.95741	6.09086	2.83442
star,MIMAT0004615	2.24982	0.874289	6.02556	2.47147	2.29702	0.64761	1.56463	1.16355	9.11266	1.16491	0.917076	1.56478	1.92265	1.76946	2.20081	3.10439	2.87071	2.69062	1.58672	2.03358	2.01549	1.01681	0.745475	2.37841	0.634342	1.48841	3.57802	3.16075	1.44707	0.767656	2.47142	0.851328	1.29875	1.47099	1.4909	1.45192	1.84877	2.12331	1.6597	2.15107	1.12268	1.79316	2.72232	1.47843	3.50477	0.492534	6.11029	1.21817	2.02459
star,MIMAT0004657	53.2082	108.062	78.3323	18.5759	29.0956	63.8543	99.4655	29.5044	49.2084	148.333	68.7807	20.5097	104.357	46.5958	159.859	21.8859	15.1738	158.991	43.94	222.286	7.70022	2.28783	114.505	15.5631	201.404	12.8375	27.8162	12.643	94.0596	91.3509	121.512	62.5726	106.126	107.383	73.5509	54.6284	119.8	74.7985	74.2439	61.1517	66.3787	111.945	58.2576	16.8172	11.7994	100.723	32.5114	106.329	10.1229
star,MIMAT0004671	225.657	344.469	406.926	65.9325	223.96	339.736	762.419	135.554	544.937	674.874	446.845	100.816	502.666	204.668	600.82	241.832	123.543	686.598	148.786	786.994	27.3901	670.079	659.297	41.3637	630.219	121.119	140.812	64.2132	430.262	247.569	472.454	190.059	218.932	423.646	431.863	186.027	524.681	139.463	264.003	368.14	352.944	392.19	246.824	231.19	106.078	322.117	178.351	363.19	67.8237
star,MIMAT0004672	239.831	449.384	1152.09	196.044	216.494	229.383	356.288	131.149	920.379	432.572	162.093	207.78	365.944	395.474	934.943	457.431	450.394	504.125	233.248	893.053	103.41	610.595	926.326	230.447	601.04	442.616	367.844	210.273	360.079	472.3	509.113	280.938	314.111	224.327	293.707	847.92	472.915	266.958	287.792	574.335	640.912	592.256	279.491	332.463	287.275	521.594	404.202	514.765	229.993
star,MIMAT0004673	9.67423	9.44231	17.2733	5.18212	8.23099	3.23805	7.37609	6.48265	5.4676	7.37779	6.19026	6.6503	12.8177	14.1557	12.8047	22.1964	9.02224	13.6977	16.1113	13.2965	6.92503	6.60928	12.9712	6.82501	14.2727	11.3491	15.6971	6.15515	13.0236	11.6108	5.76666	4.25664	5.7516	4.04523	4.47269	4.17427	8.13459	5.40479	11.0647	19.9742	6.45543	10.759	7.25952	17.002	7.2432	13.0522	15.3334	8.35319	6.98483
star,MIMAT0004674	0.112491	0.874288	2.81193	0.3189	0.382836	0.518088	0.223518	0.249333	NA	0.388305	1.14634	0.447079	2.13628	1.47455	3.20117	3.10439	0.717677	1.22301	0.854389	1.40786	0.465114	10.4223	2.08733	0.258524	0.951514	1.11631	0.80794	0.332711	1.92943	1.24744	1.23571	0.425664	0.556606	2.20649	0.496966	0.36298	0.739508	0.193028	0.995821	2.45836	1.12268	2.04933	0.725952	0.554413	0.350478	0.985068	0.345866	0.522074	0.506147
star,MIMAT0004678	20.9233	29.5509	59.8539	30.7738	20.0989	30.0491	34.1982	34.9066	125.755	33.0059	16.5074	16.7096	24.1399	29.9334	19.207	24.5247	80.8926	33.2659	61.516	22.6822	24.496	502.051	55.016	30.0921	23.1535	96.7466	29.7784	48.2431	30.1473	34.1606	63.0213	31.712	62.711	21.6972	21.3695	23.9567	22.555	35.0347	68.3796	36.5681	61.8879	38.9372	54.8094	43.6138	51.0529	53.9325	34.8171	53.2516	43.225
star,MIMAT0004680	4.16217	8.56802	16.4699	2.79037	6.31681	12.9522	13.6346	1.99466	26.4267	20.9685	11.4634	1.95597	8.11786	4.12874	12.8047	10.3997	6.25405	19.3236	7.44539	10.95	1.60206	15.7606	29.3717	2.06818	17.1273	13.5817	4.73222	2.16262	11.0942	8.15634	9.8857	8.08761	7.42141	15.4454	6.46056	14.3377	8.13459	6.0804	9.84755	14.1356	11.6478	20.2371	3.26678	7.94659	3.97208	15.7611	13.8346	12.0077	4.55533
star,MIMAT0004688	2294.93	1571.79	101.631	932.702	2928.32	1489.24	1166.76	719.075	115.731	1108.22	3074.72	963.566	1602.42	1128.77	1980.33	396.12	486.996	1260.43	660.565	764.155	343.306	3109.16	633.206	278.119	1214.13	176.749	814.289	1176.47	1321.42	457.81	2590.05	1812.9	1964.63	1024.18	2041.04	1447.74	1264.19	901.25	784.595	680.659	394.904	663.47	252.45	338.747	374.894	689.548	637.546	935.731	720.45
star,MIMAT0004689	1.57487	0.874288	3.61533	0.6378	0.957092	1.55426	1.78814	0.332444	42.8295	0.77661	0.917076	0.782388	0.213628	0.58982	1.60059	4.0357	2.46061	1.22301	0.732333	0.312858	0.981907	1.01681	1.04366	0.930682	NA	3.72102	2.53924	2.49533	0.482356	1.63127	0.823808	0.425664	0.37107	1.10325	0.496966	1.08894	0.739508	1.83377	1.54905	2.45836	1.12268	1.28083	5.26315	1.10883	5.14034	4.18654	3.34337	1.21817	0.708606
star,MIMAT0004690	1.12491	NA	0.401704	0.15945	0.382837	NA	NA	0.166222	4.55633	0.388305	0.458538	0.558848	0.213628	0.58982	0.400147	1.24175	1.43536	NA	0.244111	NA	0.465114	0.508406	0.149095	0.465342	NA	0.744204	0.5771	1.33084	0.723534	0.767655	0.823808	1.27699	0.185535	0.735496	0.496966	2.90384	NA	0.289542	0.442586	NA	0.561342	2.04933	1.08893	0.739217	0.700955	NA	1.61404	0.174025	NA
star,MIMAT0004699	1.34989	1.224	2.00852	0.47835	0.382837	1.29522	1.78814	1.24666	NA	1.16491	1.37561	0.614734	3.63167	2.35928	2.40088	3.88048	1.64041	0.978408	0.732335	2.34644	0.103358	1.52522	2.38552	0.10341	2.2202	1.48841	0.92336	0.998131	0.241178	2.0151	3.29523	0.851328	2.04089	2.20649	0.993932	0.72596	1.10926	1.15817	0.885174	2.15107	0.982347	1.28083	0.725952	1.29363	0.700956	1.97014	2.9975	1.04415	0.708604
star,MIMAT0004703	178.411	249.697	126.537	82.595	270.283	409.419	115.335	88.0144	31.8943	112.22	555.06	197.944	199.101	155.418	285.705	86.9228	104.679	455.204	82.3875	390.916	32.0412	289.029	218.722	44.6211	372.676	38.5126	234.88	282.804	506.234	129.83	328.699	130.679	459.942	173.577	237.55	582.945	80.6064	85.1255	87.7428	281.79	100.199	286.137	26.6787	171.868	166.594	152.193	86.9275	315.855	158.93
star,MIMAT0004749	1.46238	6.12002	9.23919	1.35532	0.765673	0.64761	1.78814	2.65955	5.4676	3.49474	2.75123	0.558849	13.0313	2.9491	1.40051	1.86263	5.53637	1.46761	0.976445	2.65929	1.03359	3.81304	4.62194	2.01648	4.4404	2.97682	5.54016	3.65982	4.10003	4.2221	2.47142	0.638496	2.22642	0.367748	0.496966	3.81128	1.84877	2.79891	2.10229	0.61459	1.40335	5.89182	1.4519	2.95687	4.0889	3.20147	3.34337	5.91684	1.61967
star,MIMAT0004751	NA	NA	0.401704	NA	NA	NA	NA	NA	0.911266	NA	NA	NA	0.106814	NA	NA	NA	0.102525	0.244602	NA	NA	NA	NA	NA	0.051705	NA	0.186051	NA	NA	NA	NA	NA	NA	NA	NA	0.496966	NA	NA	NA	NA	0.61459	NA	NA	NA	0.184804	0.116826	NA	NA	NA	0.202458
star,MIMAT0004752	NA	NA	1.20511	0.717525	NA	NA	NA	NA	NA	NA	0.229269	0.167655	0.106814	0.29491	0.200073	0.155219	NA	NA	NA	0.312858	0.361754	0.254203	0.149095	0.465341	1.58586	0.930255	0.69252	0.166355	NA	NA	NA	NA	NA	NA	NA	NA	NA	0.096514	1.21711	0.921885	0.140335	NA	0.181488	0.554412	NA	0.246267	0.691732	0.174025	0.911064
star,MIMAT0004757	5.17459	6.81945	17.675	6.29827	5.35971	8.67797	6.2585	2.90888	97.5055	3.10644	2.9805	5.25318	6.9429	5.60329	7.00257	9.93403	9.43234	7.58266	6.95717	5.00573	7.08007	15.2522	6.41107	7.18694	1.90303	12.6515	10.5032	17.9664	9.64714	12.9542	8.23808	6.38496	6.3082	3.67748	0.993932	16.3341	5.91606	3.76405	5.42169	7.37508	5.19241	11.0151	8.52994	6.83776	11.2153	11.5745	8.87722	6.61294	6.98483
star,MIMAT0004767	1.01242	1.57372	8.03408	2.15257	2.29702	0.777132	4.47036	1.16355	39.1845	2.71814	1.83415	2.29128	1.38858	3.53892	2.20081	5.43268	3.99849	2.69062	2.68522	0.938574	1.03359	1.77942	2.23642	2.94716	2.2202	5.39548	2.19298	4.32524	3.85885	0.671699	2.88333	1.70266	2.96856	0.367748	2.48483	2.72235	1.10926	2.41285	2.54487	3.68754	2.3857	2.04933	2.54083	2.21765	5.84129	2.70894	2.9975	1.91427	2.93565
star,MIMAT0004776	3.48722	1.92343	16.8716	4.86322	10.1452	7.12371	7.15257	1.91155	27.338	2.71814	7.3366	5.30906	9.93369	4.71856	7.60279	10.2445	5.33132	6.11505	3.41756	6.10073	1.60206	0.762609	12.9712	2.43012	6.6606	5.58153	4.38596	3.32711	5.5471	2.20701	3.29523	3.40531	5.38053	6.25172	0.496966	3.6298	2.21852	2.31634	5.08974	17.5158	2.66637	5.63565	2.90381	2.77207	3.1543	5.66414	6.68673	6.09086	2.12582
star,MIMAT0004792	0.224982	NA	0.803408	0.3189	0.382836	NA	0.447036	NA	4.55633	0.77661	NA	NA	0.213628	0.147455	0.200073	NA	0.307576	NA	0.244112	0.156429	0.051679	NA	0.745475	0.20682	0.317171	3.72102	NA	0.166355	0.241178	0.095957	NA	NA	0.185535	0.367748	NA	0.18149	0.369754	0.386056	0.774527	0.307295	0.982348	0.256166	1.27042	0.184804	0.350478	0.246267	0.80702	0.174025	0.101229
star,MIMAT0004808	318.125	442.739	310.115	137.924	247.695	302.693	771.584	22.8555	2762.96	1512.84	1435.45	120.041	865.727	188.448	313.715	463.174	128.567	657.979	193.58	276.41	78.5009	126.339	1294.89	124.039	1151.97	407.266	216.066	281.307	497.551	111.79	856.76	236.456	367.917	2080.72	374.215	470.603	544.648	504.866	253.934	437.896	1036.24	801.543	587.113	170.205	142.528	497.213	411.811	747.088	113.984
star,MIMAT0004811	NA	0.524573	0.803408	NA	NA	0.518088	0.894072	0.332444	1.82253	1.16491	NA	0.11177	0.747697	0.147455	0.400147	1.08654	0.102525	1.22301	0.122056	1.25143	0.155038	1.52522	1.04366	0.310227	0.951513	0.372102	0.5771	0.166355	NA	0.479785	NA	NA	0.556606	0.735496	0.496966	0.907449	0.739508	1.06166	0.99582	NA	0.701677	1.28083	0.725952	0.369608	0.116826	0.492534	0.115289	0.870123	NA
star,MIMAT0004813	0.224982	NA	NA	0.6378	0.191418	0.388566	0.447036	0.249333	1.82253	0.388305	0.687807	0.335309	0.427256	1.17964	2.20081	2.79395	2.25556	0.733806	1.0985	1.25143	0.878548	1.27101	1.19276	0.67216	0.951514	2.23261	2.07756	3.82617	2.17061	1.91914	1.23571	0.425664	0.742141	NA	NA	0.725959	0.369754	0.675599	0.66388	0.61459	0.561342	1.02466	0.90744	0.554413	1.51874	0.738801	2.19048	0.522074	0.607376
star,MIMAT0004927	38.9219	30.6001	8.03408	15.068	14.9306	30.5672	16.9874	9.55775	6.37886	10.4842	12.6098	14.083	14.3131	31.113	9.0033	52.3089	68.6921	5.38124	25.3876	11.4193	12.093	36.6052	15.9531	16.3387	25.0565	60.6527	61.5189	47.9103	30.8708	23.5094	27.1857	21.0704	18.5535	9.92921	9.44235	26.316	8.50434	21.2331	21.1335	8.91156	12.4899	58.662	28.8566	32.7104	69.745	74.6189	104.682	57.2541	25.0037
star,MIMAT0004946	4.61213	17.4858	15.2647	2.79037	6.12539	11.916	8.94072	4.07243	11.8465	16.6971	6.6488	4.0796	18.372	7.81512	18.0066	12.4175	18.3521	19.3236	6.95717	37.3865	3.20412	5.08406	49.3504	2.58523	33.6202	11.5352	13.2733	5.15702	11.8177	14.2976	4.53094	5.53363	14.2862	23.9036	6.46056	10.1634	11.0926	5.21176	7.52397	20.2815	13.3319	5.12332	4.35571	17.002	4.32256	12.3134	13.1429	20.3609	12.5525
star,MIMAT0004950	NA	NA	2.81193	0.3189	NA	0.906654	NA	0.083111	3.64507	NA	NA	0.223539	0.53407	0.29491	0.60022	0.776096	0.820203	0.489204	0.366167	0.782145	0.051679	0.508406	0.745474	0.103409	0.317171	NA	0.34626	NA	0.482357	0.191914	0.411904	0.425664	0.185535	NA	NA	0.18149	0.369754	0.289543	0.33194	0.307295	NA	1.02466	0.362976	NA	0.116826	NA	0.461154	0.522074	0.506147
star,MIMAT0005582	0.449964	0.174858	NA	0.239175	0.191418	NA	0.447036	0.249333	0.911266	NA	NA	0.167655	0.427256	0.737275	0.200073	NA	0.20505	NA	NA	0.156429	NA	0.508406	0.149095	NA	0.951514	0.186051	0.46168	0.499066	NA	0.191914	0.411904	NA	NA	0.367748	NA	0.907449	0.369754	0.193028	0.553233	0.61459	NA	0.256166	0.90744	0.369608	0.58413	0.246267	0.461155	0.174025	0.101229
star,MIMAT0005948	1.12491	0.524574	2.81193	0.558075	1.72277	2.59044	1.34111	2.07777	3.64507	0.77661	0.917076	1.34124	1.92265	0.737275	1.80066	3.41483	1.6404	0.733806	3.2955	1.72072	1.29198	1.52522	2.38552	0.775571	0.951514	1.86051	3.11634	2.66168	1.92943	2.11105	NA	1.48982	0.927676	1.47099	1.4909	0.54447	NA	0.675599	1.21711	1.22918	0.701677	0.512332	1.4519	2.03285	1.86921	1.23134	1.26818	0.870124	0.911065
star,MIMAT0006790	1.2374	104.215	8.43578	4.4646	5.93397	86.6502	0.670554	3.0751	30.9831	0.388305	1.37561	1.34124	0.640883	1.91692	10.2037	7.60574	75.0486	33.7551	0.854389	2.19001	3.72091	106.511	23.2588	12.6159	1.90303	7.62809	18.4672	8.65048	2.89414	6.33315	2.88333	1.48982	21.5221	2.57424	2.48483	0.907449	0.369754	3.18497	7.85591	2.45836	197.592	6.40415	6.89654	21.9917	23.5988	1.23134	10.6065	38.2854	328.186
star,MIMAT0007882	NA	NA	0.803408	NA	NA	NA	NA	NA	NA	NA	NA	NA	NA	NA	NA	NA	NA	NA	NA	NA	NA	NA	NA	NA	0.317171	0.186051	NA	NA	NA	NA	NA	NA	NA	NA	NA	NA	NA	NA	NA	NA	0.140335	NA	NA	NA	NA	NA	0.115289	NA	NA
star,MIMAT0009196	0.112491	NA	2.00852	0.3189	0.574255	NA	0.894072	0.166222	NA	NA	NA	0.279424	0.640884	0.442365	0.600219	1.24175	0.410101	NA	0.366167	0.625716	0.155038	0.254203	1.19276	NA	1.26868	1.11631	0.23084	0.166355	0.482357	0.383828	NA	0.212832	0.556605	NA	0.496966	0.725959	0.369754	0.386057	0.442587	2.15107	0.421006	1.28083	0.544464	0.924022	0.350478	2.70894	1.72933	0.696099	0.202458
star,MIMAT0009198	2.81228	0.524574	4.41874	0.797249	1.91418	2.20187	0.894072	0.249333	0.911266	1.55322	5.73172	0.44708	3.52486	2.06437	5.20191	2.79394	2.15304	1.46761	0.732336	0.938574	0.671831	5.33826	2.08733	0.878978	NA	4.09312	6.00184	2.66169	1.68825	1.63127	1.64762	0.851328	2.96856	NA	1.4909	2.90384	NA	0.675599	0.885174	4.30213	0.421005	3.07399	0.90744	2.58726	3.97208	4.18654	0.92231	2.26232	0.202458
star,MIMAT0009199	0.112491	0.174858	1.60682	0.079725	0.382837	0.129522	0.223518	NA	5.4676	NA	NA	0.279425	0.427256	1.17964	NA	0.776097	0.410102	0.244602	0.122056	0.782145	NA	0.254203	0.745475	0.10341	0.951514	0.186051	0.5771	0.831776	0.482356	0.383828	NA	NA	0.185535	NA	NA	NA	NA	0.096514	0.110647	0.921885	0.140335	0.512332	NA	0.184804	0.233652	0.985068	NA	1.21817	NA
star,MIMAT0009201	0.899928	NA	NA	0.15945	1.91418	1.55426	0.223518	0.332444	NA	0.388305	0.687807	0.502963	2.02947	1.03218	1.80066	1.55219	0.102525	2.69062	0.366168	0.156429	NA	8.13449	0.149095	0.155114	NA	0.186051	1.03878	0.33271	NA	0.575742	NA	0.212832	0.927677	NA	0.993932	2.90384	NA	0.193028	0.33194	3.38024	0.421005	3.33016	0.181488	1.47843	1.28509	1.72387	0.576445	2.0883	NA
star,MIMAT0010195	2.02484	1.74858	11.2477	0.797249	0.574255	1.55426	0.894072	0.498665	12.7577	1.16491	1.83415	0.558849	1.70902	2.65419	0.800293	7.45053	4.20354	0.244602	3.41756	1.56429	1.55038	5.84667	1.49095	1.75796	0.634343	6.88389	8.0794	3.32711	1.20589	3.26253	NA	0.851328	1.48428	NA	NA	1.99639	NA	1.06166	2.65552	0.921885	0.421006	5.89182	2.17786	4.98972	3.27112	8.12681	4.38096	3.13245	3.13811
[truncated: 247 more columns]
